# Supplementary material for: Morphological and genomic data from Belgian naturalised populations reinstate the enigmatic Lathyrus platyphyllos (Fabaceae) as a distinct European species
Source: PhytoKeys. 2026 Apr 23;273:255–79. doi: 10.3897/phytokeys.273.180869 (PMC13133675; doi:10.3897/phytokeys.273.180869)
Supplement: XML Treatment for Lathyrus platyphyllos [file phytokeys.273.180869-treatment1.xml]

<!DOCTYPE tp:taxon-treatment
  PUBLIC "-//TaxonX//DTD Taxonomic Treatment Publishing DTD v0 20100105//EN" "tax-treatment-NSO.dtd">
<tp:taxon-treatment xmlns:tp="http://www.plazi.org/taxpub"><tp:treatment-meta><kwd-group><label>Taxon classification</label><kwd>
                <named-content content-type="kingdom">Plantae</named-content>
              </kwd><kwd>
                <named-content content-type="order">Fabales</named-content>
              </kwd><kwd>
                <named-content content-type="family">Fabaceae</named-content>
              </kwd></kwd-group><mixed-citation publication-type="journal"><person-group><name><surname>Verloove</surname><given-names>Filip</given-names></name><name><surname>de Backer</surname><given-names>Sander</given-names></name><name><surname>Bawin</surname><given-names>Yves</given-names></name><name><surname>Groom</surname><given-names>Quentin</given-names></name><name><surname>Leliaert</surname><given-names>Frederik</given-names></name><name><surname>Meeus</surname><given-names>Sofie</given-names></name><name><surname>Janssens</surname><given-names>Steven B.</given-names></name></person-group><article-title>Morphological and genomic data from Belgian naturalised populations reinstate the enigmatic <italic><tp:taxon-name><tp:taxon-name-part taxon-name-part-type="genus" reg="Lathyrus">Lathyrus</tp:taxon-name-part> <tp:taxon-name-part taxon-name-part-type="species" reg="platyphyllos">platyphyllos</tp:taxon-name-part></tp:taxon-name></italic> (<tp:taxon-name><tp:taxon-name-part taxon-name-part-type="family" reg="Fabaceae">Fabaceae</tp:taxon-name-part></tp:taxon-name>) as a distinct European species</article-title><source>PhytoKeys</source><day>23</day><month>04</month><year>2026</year><volume>273</volume><fpage>255</fpage><lpage>279</lpage><pub-id pub-id-type="doi">10.3897/phytokeys.273.180869</pub-id></mixed-citation></tp:treatment-meta><tp:nomenclature><tp:taxon-name><object-id xmlns:xlink="http://www.w3.org/1999/xlink" content-type="arpha" xlink:type="simple">9341782B-6A11-558C-A19B-F8EBCDD5230D</object-id>
              <tp:taxon-name-part taxon-name-part-type="genus" reg="Lathyrus">Lathyrus</tp:taxon-name-part>
              <tp:taxon-name-part taxon-name-part-type="species" reg="platyphyllos">platyphyllos</tp:taxon-name-part>
              <object-id xmlns:xlink="http://www.w3.org/1999/xlink" content-type="ipni" xlink:type="simple">urn:lsid:ipni.org:names: 77371641-1</object-id>
            </tp:taxon-name><tp:taxon-authority>(Retz.) W.D.J.Koch, Syn. Fl. Germ. Helv. ed. 2: 443 (1843)</tp:taxon-authority><tp:nomenclature-citation-list><tp:nomenclature-citation><tp:taxon-name>
                  <tp:taxon-name-part taxon-name-part-type="genus" reg="Lathyrus"/>
                  <tp:taxon-name-part taxon-name-part-type="species" reg="sylvestris"/>
                </tp:taxon-name><comment> ≡ <tp:taxon-name><tp:taxon-name-part taxon-name-part-type="genus" reg="Lathyrus">Lathyrus</tp:taxon-name-part> <tp:taxon-name-part taxon-name-part-type="species" reg="sylvestris">sylvestris</tp:taxon-name-part></tp:taxon-name> var. <tp:taxon-name><tp:taxon-name-part taxon-name-part-type="genus" reg="Lathyrus"/><tp:taxon-name-part taxon-name-part-type="species" reg="sylvestris"/><tp:taxon-name-part taxon-name-part-type="variety">platyphyllos</tp:taxon-name-part></tp:taxon-name> Retz., Fl. Scand. Prodr., ed. 2.: 170 (1795).</comment></tp:nomenclature-citation><tp:nomenclature-citation><tp:taxon-name>
                  <tp:taxon-name-part taxon-name-part-type="genus" reg="Lathyrus"/>
                  <tp:taxon-name-part taxon-name-part-type="species" reg="sylvestris"/>
                </tp:taxon-name><comment> ≡ <tp:taxon-name><tp:taxon-name-part taxon-name-part-type="genus" reg="Lathyrus">Lathyrus</tp:taxon-name-part> <tp:taxon-name-part taxon-name-part-type="species" reg="sylvestris">sylvestris</tp:taxon-name-part></tp:taxon-name> subsp. <tp:taxon-name><tp:taxon-name-part taxon-name-part-type="genus" reg="Lathyrus"/><tp:taxon-name-part taxon-name-part-type="species" reg="sylvestris"/><tp:taxon-name-part taxon-name-part-type="subspecies">platyphyllos</tp:taxon-name-part></tp:taxon-name> (Retz.) Hartm., Sv. Norsk Excurs.-Fl. 102 (1846).</comment></tp:nomenclature-citation><tp:nomenclature-citation><tp:taxon-name>
                  <tp:taxon-name-part taxon-name-part-type="genus" reg="Lathyrus"/>
                  <tp:taxon-name-part taxon-name-part-type="species" reg="sylvestris"/>
                </tp:taxon-name><comment> ≡ <tp:taxon-name><tp:taxon-name-part taxon-name-part-type="genus" reg="Lathyrus">Lathyrus</tp:taxon-name-part> <tp:taxon-name-part taxon-name-part-type="species" reg="sylvestris">sylvestris</tp:taxon-name-part></tp:taxon-name> f. <tp:taxon-name><tp:taxon-name-part taxon-name-part-type="genus" reg="Lathyrus"/><tp:taxon-name-part taxon-name-part-type="species" reg="sylvestris"/><tp:taxon-name-part taxon-name-part-type="form">platyphyllos</tp:taxon-name-part></tp:taxon-name> (Retz.) Nordh., Norsk Fl. [Nordhagen]: 381 (1940).</comment></tp:nomenclature-citation></tp:nomenclature-citation-list></tp:nomenclature><tp:treatment-sec sec-type="Holotype" id="SECID0EDNAG"><title>Holotype.</title><p>t. DCCLXXXV in <italic>Flora Danica</italic> s.d. (1787?). The protologue of <italic><tp:taxon-name><tp:taxon-name-part taxon-name-part-type="genus" reg="Lathyrus">Lathyrus</tp:taxon-name-part> <tp:taxon-name-part taxon-name-part-type="species" reg="platyphyllos">platyphyllos</tp:taxon-name-part></tp:taxon-name></italic> refers exclusively to this illustration, with no mention of any specimens. Following ICN Art. 9.1–9.2 and in line with the guidelines discussed by <xref ref-type="bibr" rid="B28">McNeill (2014)</xref>, this plate is treated here as the holotype. While it is theoretically possible that Retzius consulted additional, uncited elements, this illustration represents the only verifiable original element.</p></tp:treatment-sec><tp:treatment-sec sec-type="Diagnosis" id="SECID0E1NAG"><title>Diagnosis.</title><p>Species resembling <italic><tp:taxon-name><tp:taxon-name-part taxon-name-part-type="genus" reg="Lathyrus">Lathyrus</tp:taxon-name-part> <tp:taxon-name-part taxon-name-part-type="species" reg="sylvestris">sylvestris</tp:taxon-name-part></tp:taxon-name></italic> in general habit, but differing in several vegetative characters:</p><p>Leaflets of mid-stem leaves are considerably broader (up to 40 mm wide), with a length-to-width ratio of ca. 3.5–4(–5):1 (vs. ca. 8–9:1 in <italic><tp:taxon-name><tp:taxon-name-part taxon-name-part-type="genus" reg="Lathyrus">L.</tp:taxon-name-part> <tp:taxon-name-part taxon-name-part-type="species" reg="sylvestris">sylvestris</tp:taxon-name-part></tp:taxon-name></italic>). Leaflet apices are usually broadly rounded to truncate or sometimes slightly emarginate and mucronate (Figs <xref ref-type="fig" rid="F4">4</xref>, <xref ref-type="fig" rid="F5">5</xref>, <xref ref-type="fig" rid="F7">7</xref>), rather than sharply acute and long-tapering (Figs <xref ref-type="fig" rid="F13">13</xref>, <xref ref-type="fig" rid="F14">14</xref>). Stipules tend to be slightly broader, reaching up to 4 mm in width (vs. typically ≤ 2 mm in <italic><tp:taxon-name><tp:taxon-name-part taxon-name-part-type="genus" reg="Lathyrus">L.</tp:taxon-name-part> <tp:taxon-name-part taxon-name-part-type="species" reg="sylvestris">sylvestris</tp:taxon-name-part></tp:taxon-name></italic>) and the stem wings are likewise wider, up to 3 mm (vs. rarely exceeding 1 mm in <italic><tp:taxon-name><tp:taxon-name-part taxon-name-part-type="genus" reg="Lathyrus">L.</tp:taxon-name-part> <tp:taxon-name-part taxon-name-part-type="species" reg="sylvestris">sylvestris</tp:taxon-name-part></tp:taxon-name></italic>) (Fig. <xref ref-type="fig" rid="F6">6</xref>).</p><fig id="F4" position="float" orientation="portrait"><object-id xmlns:xlink="http://www.w3.org/1999/xlink" content-type="doi" xlink:type="simple">10.3897/phytokeys.273.180869.figure4</object-id><object-id xmlns:xlink="http://www.w3.org/1999/xlink" content-type="arpha" xlink:type="simple">D0D0E5E0-9EB2-5A98-A2EE-2B1958FD5DC0</object-id><label>Figure 4.</label><caption><p><italic><tp:taxon-name>
                      <tp:taxon-name-part taxon-name-part-type="genus" reg="Lathyrus">Lathyrus</tp:taxon-name-part> <tp:taxon-name-part taxon-name-part-type="species" reg="platyphyllos">platyphyllos</tp:taxon-name-part></tp:taxon-name></italic> in Kortemark, Belgium, 3 September 2011, F. Verloove. In general habit (vigour, leaflet width), this species strongly resembles <italic><tp:taxon-name><tp:taxon-name-part taxon-name-part-type="genus" reg="Lathyrus">L.</tp:taxon-name-part> <tp:taxon-name-part taxon-name-part-type="species" reg="latifolius">latifolius</tp:taxon-name-part></tp:taxon-name></italic>, but its flowers are more reminiscent of <italic><tp:taxon-name><tp:taxon-name-part taxon-name-part-type="genus" reg="Lathyrus">L.</tp:taxon-name-part> <tp:taxon-name-part taxon-name-part-type="species" reg="sylvestris">sylvestris</tp:taxon-name-part></tp:taxon-name></italic>.</p></caption><graphic xmlns:xlink="http://www.w3.org/1999/xlink" xlink:href="phytokeys-273-255_article-180869__-g004.jpg" id="oo_1603947.jpg" position="float" orientation="portrait" xlink:type="simple"><uri content-type="original_file" xlink:type="simple">https://binary.pensoft.net/fig/1603947</uri></graphic></fig><fig id="F5" position="float" orientation="portrait"><object-id xmlns:xlink="http://www.w3.org/1999/xlink" content-type="doi" xlink:type="simple">10.3897/phytokeys.273.180869.figure5</object-id><object-id xmlns:xlink="http://www.w3.org/1999/xlink" content-type="arpha" xlink:type="simple">3A32B25D-302E-53DC-B19D-FA9C19DB6DB2</object-id><label>Figure 5.</label><caption><p><italic><tp:taxon-name>
                      <tp:taxon-name-part taxon-name-part-type="genus" reg="Lathyrus">Lathyrus</tp:taxon-name-part> <tp:taxon-name-part taxon-name-part-type="species" reg="platyphyllos">platyphyllos</tp:taxon-name-part></tp:taxon-name></italic> in Kortemark, Belgium, 1 September 2011, F. Verloove. Leaflets of mid-stem leaves are broad and rounded-mucronate at the apex.</p></caption><graphic xmlns:xlink="http://www.w3.org/1999/xlink" xlink:href="phytokeys-273-255_article-180869__-g005.jpg" id="oo_1603948.jpg" position="float" orientation="portrait" xlink:type="simple"><uri content-type="original_file" xlink:type="simple">https://binary.pensoft.net/fig/1603948</uri></graphic></fig><fig id="F6" position="float" orientation="portrait"><object-id xmlns:xlink="http://www.w3.org/1999/xlink" content-type="doi" xlink:type="simple">10.3897/phytokeys.273.180869.figure6</object-id><object-id xmlns:xlink="http://www.w3.org/1999/xlink" content-type="arpha" xlink:type="simple">643D420C-94FB-5980-9515-E65502DC6A7C</object-id><label>Figure 6.</label><caption><p><italic><tp:taxon-name>
                      <tp:taxon-name-part taxon-name-part-type="genus" reg="Lathyrus">Lathyrus</tp:taxon-name-part> <tp:taxon-name-part taxon-name-part-type="species" reg="platyphyllos">platyphyllos</tp:taxon-name-part></tp:taxon-name></italic> in Kortemark, Belgium, 1 September 2011, F. Verloove. Stipules are wider than in <italic><tp:taxon-name><tp:taxon-name-part taxon-name-part-type="genus" reg="Lathyrus">L.</tp:taxon-name-part> <tp:taxon-name-part taxon-name-part-type="species" reg="sylvestris">sylvestris</tp:taxon-name-part></tp:taxon-name></italic>, yet narrower than the stem. Stem wings also tend to be wider than in <italic><tp:taxon-name><tp:taxon-name-part taxon-name-part-type="genus" reg="Lathyrus">L.</tp:taxon-name-part> <tp:taxon-name-part taxon-name-part-type="species" reg="sylvestris">sylvestris</tp:taxon-name-part></tp:taxon-name></italic>, resembling those of <italic><tp:taxon-name><tp:taxon-name-part taxon-name-part-type="genus" reg="Lathyrus">L.</tp:taxon-name-part> <tp:taxon-name-part taxon-name-part-type="species" reg="latifolius">latifolius</tp:taxon-name-part></tp:taxon-name></italic>.</p></caption><graphic xmlns:xlink="http://www.w3.org/1999/xlink" xlink:href="phytokeys-273-255_article-180869__-g006.jpg" id="oo_1603949.jpg" position="float" orientation="portrait" xlink:type="simple"><uri content-type="original_file" xlink:type="simple">https://binary.pensoft.net/fig/1603949</uri></graphic></fig><fig id="F7" position="float" orientation="portrait"><object-id xmlns:xlink="http://www.w3.org/1999/xlink" content-type="doi" xlink:type="simple">10.3897/phytokeys.273.180869.figure7</object-id><object-id xmlns:xlink="http://www.w3.org/1999/xlink" content-type="arpha" xlink:type="simple">BE496C15-CEB6-56BF-976E-6840A98BE9AF</object-id><label>Figure 7.</label><caption><p>Herbarium specimen of <italic><tp:taxon-name><tp:taxon-name-part taxon-name-part-type="genus" reg="Lathyrus">Lathyrus</tp:taxon-name-part> <tp:taxon-name-part taxon-name-part-type="species" reg="platyphyllos">platyphyllos</tp:taxon-name-part></tp:taxon-name></italic> collected in 2011 in Kortemark, Belgium and preserved in <abbrev xmlns:xlink="http://www.w3.org/1999/xlink" xlink:title="Botanic Garden" id="ABBRID0EQUAG" xlink:type="simple">BR</abbrev> (BR0000021461798). This specimen was included in the genetic analyses.</p></caption><graphic xmlns:xlink="http://www.w3.org/1999/xlink" xlink:href="phytokeys-273-255_article-180869__-g007.jpg" id="oo_1603950.jpg" position="float" orientation="portrait" xlink:type="simple"><uri content-type="original_file" xlink:type="simple">https://binary.pensoft.net/fig/1603950</uri></graphic></fig></tp:treatment-sec><tp:treatment-sec sec-type="Revised herbarium material" id="SECID0EWUAG"><title>Revised herbarium material.</title><p>(see <xref ref-type="bibr" rid="B47">Verloove et al. (2025)</xref>, Suppl. material <xref ref-type="supplementary-material" rid="S1">1</xref>: table S1).</p></tp:treatment-sec><tp:treatment-sec sec-type="Notes" id="SECID0EEVAG"><title>Notes.</title><p>Within the <italic><tp:taxon-name><tp:taxon-name-part taxon-name-part-type="genus" reg="Lathyrus">Lathyrus</tp:taxon-name-part> <tp:taxon-name-part taxon-name-part-type="species" reg="sylvestris">sylvestris</tp:taxon-name-part></tp:taxon-name>-<tp:taxon-name><tp:taxon-name-part taxon-name-part-type="genus" reg="Lathyrus"/><tp:taxon-name-part taxon-name-part-type="species" reg="latifolius">latifolius</tp:taxon-name-part></tp:taxon-name></italic> complex, numerous diagnostic characters have been proposed over time, the taxonomic value of which has often proven limited. Variation in stem and petiole wing width, for instance, may occur even within a single individual. Similarly, the relative length and equality of the calyx teeth— whether approximately equal or distinctly unequal— appears highly variable and unreliable for diagnostic purposes. Calyx teeth tend to be shortest and least unequal in <italic><tp:taxon-name><tp:taxon-name-part taxon-name-part-type="genus" reg="Lathyrus">L.</tp:taxon-name-part> <tp:taxon-name-part taxon-name-part-type="species" reg="sylvestris">sylvestris</tp:taxon-name-part></tp:taxon-name></italic>, but exhibit a gradual transition towards the other species.</p><p>In its typical form, <italic><tp:taxon-name><tp:taxon-name-part taxon-name-part-type="genus" reg="Lathyrus">L.</tp:taxon-name-part> <tp:taxon-name-part taxon-name-part-type="species" reg="heterophyllus">heterophyllus</tp:taxon-name-part></tp:taxon-name></italic> is readily separated from the remaining taxa by the presence of two (rarely three) pairs of leaflets on most leaves, particularly those of the mid- and upper stem, whereas the other species consistently bear only a single pair.</p><p>Unijugate forms of <italic><tp:taxon-name><tp:taxon-name-part taxon-name-part-type="genus" reg="Lathyrus">L.</tp:taxon-name-part> <tp:taxon-name-part taxon-name-part-type="species" reg="heterophyllus">heterophyllus</tp:taxon-name-part></tp:taxon-name></italic> (‘var. <italic><tp:taxon-name><tp:taxon-name-part taxon-name-part-type="genus" reg="Lathyrus"/><tp:taxon-name-part taxon-name-part-type="species" reg="heterophyllus"/><tp:taxon-name-part taxon-name-part-type="variety" reg="unijugus">unijugus</tp:taxon-name-part></tp:taxon-name></italic>’) have long complicated the delimitation of <italic><tp:taxon-name><tp:taxon-name-part taxon-name-part-type="genus" reg="Lathyrus">L.</tp:taxon-name-part> <tp:taxon-name-part taxon-name-part-type="species" reg="platyphyllos">platyphyllos</tp:taxon-name-part></tp:taxon-name></italic>. Both are exceedingly similar in vegetative and floral morphology, as already noted by <xref ref-type="bibr" rid="B23">Koch (1843)</xref>. According to <xref ref-type="bibr" rid="B41">Sell and Murrell (2009)</xref>, the only reliable distinguishing character lies in the relative width of the stipules compared to the stem— an admittedly labile trait within this complex. <xref ref-type="bibr" rid="B9">Gams (1924)</xref>, in <italic>Illustrierte Flora von Mitteleuropa</italic>, likewise cited this feature, together with several others of even lesser diagnostic value. Examination of Swedish specimens with unijugate leaves confirms that the stipules are conspicuously broad, consistently exceeding the stem in width and that the hilum of the seed encircles at most one-third of the seed circumference. This latter feature, in particular, appears stable and may, therefore, retain some discriminative significance.</p><p>By contrast, <italic><tp:taxon-name><tp:taxon-name-part taxon-name-part-type="genus" reg="Lathyrus">L.</tp:taxon-name-part> <tp:taxon-name-part taxon-name-part-type="species" reg="latifolius">latifolius</tp:taxon-name-part></tp:taxon-name></italic> differs clearly from both <italic><tp:taxon-name><tp:taxon-name-part taxon-name-part-type="genus" reg="Lathyrus">L.</tp:taxon-name-part> <tp:taxon-name-part taxon-name-part-type="species" reg="sylvestris">sylvestris</tp:taxon-name-part></tp:taxon-name></italic> and <italic><tp:taxon-name><tp:taxon-name-part taxon-name-part-type="genus" reg="Lathyrus">L.</tp:taxon-name-part> <tp:taxon-name-part taxon-name-part-type="species" reg="platyphyllos">platyphyllos</tp:taxon-name-part></tp:taxon-name></italic> in its larger, more vividly pink flowers, the style being hairy over a greater portion of its length and its broad stipules (up to 15 mm wide, consistently broader than the stem). Its calyx teeth are strongly unequal, the longest clearly exceeding the calyx tube; the hilum of the seed likewise encircles at most one-third of the circumference.</p><p>Taken together, <italic><tp:taxon-name><tp:taxon-name-part taxon-name-part-type="genus" reg="Lathyrus">L.</tp:taxon-name-part> <tp:taxon-name-part taxon-name-part-type="species" reg="sylvestris">sylvestris</tp:taxon-name-part></tp:taxon-name></italic> and <italic><tp:taxon-name><tp:taxon-name-part taxon-name-part-type="genus" reg="Lathyrus">L.</tp:taxon-name-part> <tp:taxon-name-part taxon-name-part-type="species" reg="platyphyllos">platyphyllos</tp:taxon-name-part></tp:taxon-name></italic> are readily separable from <italic><tp:taxon-name><tp:taxon-name-part taxon-name-part-type="genus" reg="Lathyrus">L.</tp:taxon-name-part> <tp:taxon-name-part taxon-name-part-type="species" reg="heterophyllus">heterophyllus</tp:taxon-name-part></tp:taxon-name></italic> and <italic><tp:taxon-name><tp:taxon-name-part taxon-name-part-type="genus" reg="Lathyrus">L.</tp:taxon-name-part> <tp:taxon-name-part taxon-name-part-type="species" reg="latifolius">latifolius</tp:taxon-name-part></tp:taxon-name></italic>, yet they remain much more difficult to distinguish from one another. Only a few characters appear consistently reliable: chiefly, the relative width and shape of the mid-stem leaflets and their apices, as well as the tendency for slightly broader stipules and stem wings in <italic><tp:taxon-name><tp:taxon-name-part taxon-name-part-type="genus" reg="Lathyrus">L.</tp:taxon-name-part> <tp:taxon-name-part taxon-name-part-type="species" reg="platyphyllos">platyphyllos</tp:taxon-name-part></tp:taxon-name></italic>.</p></tp:treatment-sec><tp:treatment-sec sec-type="Distribution" id="SECID0EF2AG"><title>Distribution.</title><p>As <italic><tp:taxon-name><tp:taxon-name-part taxon-name-part-type="genus" reg="Lathyrus">Lathyrus</tp:taxon-name-part> <tp:taxon-name-part taxon-name-part-type="species" reg="platyphyllos">platyphyllos</tp:taxon-name-part></tp:taxon-name></italic> is a scarcely known species, information on its natural distribution remains limited. It was described from Denmark and historical sources additionally indicate that it is native to Central Europe (Germany, Austria, Czechia and Switzerland) and possibly also to eastern France (Jura), Poland (Silesia) (<xref ref-type="bibr" rid="B9">Gams 1924</xref>) and northern Italy (<xref ref-type="bibr" rid="B7">Fiori 1925</xref>). According to <xref ref-type="bibr" rid="B9">Gams (1924)</xref>, the species is occasionally cultivated as an ornamental. The natural distribution of <italic><tp:taxon-name><tp:taxon-name-part taxon-name-part-type="genus" reg="Lathyrus">L.</tp:taxon-name-part> <tp:taxon-name-part taxon-name-part-type="species" reg="platyphyllos">platyphyllos</tp:taxon-name-part></tp:taxon-name></italic> is entirely embedded within the broader range of <italic><tp:taxon-name><tp:taxon-name-part taxon-name-part-type="genus" reg="Lathyrus">L.</tp:taxon-name-part> <tp:taxon-name-part taxon-name-part-type="species" reg="sylvestris">sylvestris</tp:taxon-name-part></tp:taxon-name></italic>, which is much more widespread across Europe.</p><p>In Belgium, by contrast, <italic><tp:taxon-name><tp:taxon-name-part taxon-name-part-type="genus" reg="Lathyrus">L.</tp:taxon-name-part> <tp:taxon-name-part taxon-name-part-type="species" reg="platyphyllos">platyphyllos</tp:taxon-name-part></tp:taxon-name></italic> is almost certainly not native. It was first reliably recorded only in 1943 and is confined to habitats subject to varying degrees of human disturbance, most commonly along railway lines or on disused railway grounds. The species is naturalised in a few widely scattered localities, particularly in the broader regions of Antwerp and Ghent—where it may be locally frequent—and in central West Flanders, with additional, more isolated populations elsewhere in the country.</p></tp:treatment-sec><tp:treatment-sec><!--Section generated to contain objects referenced in tp:taxon-treatment.--><fig id="F13" position="float" orientation="portrait"><object-id xmlns:xlink="http://www.w3.org/1999/xlink" content-type="doi" xlink:type="simple">10.3897/phytokeys.273.180869.figure13</object-id><object-id xmlns:xlink="http://www.w3.org/1999/xlink" content-type="arpha" xlink:type="simple">1F166769-9C9E-508D-A2A3-6F71E1D673BA</object-id><label>Figure 13.</label><caption><p><italic><tp:taxon-name>
                  <tp:taxon-name-part taxon-name-part-type="genus" reg="Lathyrus">Lathyrus</tp:taxon-name-part> <tp:taxon-name-part taxon-name-part-type="species" reg="sylvestris">sylvestris</tp:taxon-name-part></tp:taxon-name></italic> in Ostend, Belgium, 26 August 2025, L. Devos. Leaflets are very narrow, with a sharply-pointed, long-acuminate apex. Flowers are comparable to those of <italic><tp:taxon-name><tp:taxon-name-part taxon-name-part-type="genus" reg="Lathyrus">L.</tp:taxon-name-part> <tp:taxon-name-part taxon-name-part-type="species" reg="platyphyllos">platyphyllos</tp:taxon-name-part></tp:taxon-name></italic> in both size and colour.</p></caption><graphic xmlns:xlink="http://www.w3.org/1999/xlink" xlink:href="phytokeys-273-255_article-180869__-g013.jpg" id="oo_1603956.jpg" position="float" orientation="portrait" xlink:type="simple"><uri content-type="original_file" xlink:type="simple">https://binary.pensoft.net/fig/1603956</uri></graphic></fig><fig id="F14" position="float" orientation="portrait"><object-id xmlns:xlink="http://www.w3.org/1999/xlink" content-type="doi" xlink:type="simple">10.3897/phytokeys.273.180869.figure14</object-id><object-id xmlns:xlink="http://www.w3.org/1999/xlink" content-type="arpha" xlink:type="simple">B75FF133-DC88-5730-964A-BA626547086D</object-id><label>Figure 14.</label><caption><p>Herbarium specimen of <italic><tp:taxon-name><tp:taxon-name-part taxon-name-part-type="genus" reg="Lathyrus">Lathyrus</tp:taxon-name-part> <tp:taxon-name-part taxon-name-part-type="species" reg="sylvestris">sylvestris</tp:taxon-name-part></tp:taxon-name></italic> collected in 2006 in Nimy, Belgium and preserved in <abbrev xmlns:xlink="http://www.w3.org/1999/xlink" xlink:title="Botanic Garden" id="ABBRID0EUKBG" xlink:type="simple">BR</abbrev> (BR0000012451654). This specimen was included in the genetic analyses.</p></caption><graphic xmlns:xlink="http://www.w3.org/1999/xlink" xlink:href="phytokeys-273-255_article-180869__-g014.jpg" id="oo_1603957.jpg" position="float" orientation="portrait" xlink:type="simple"><uri content-type="original_file" xlink:type="simple">https://binary.pensoft.net/fig/1603957</uri></graphic></fig><supplementary-material xmlns:xlink="http://www.w3.org/1999/xlink" id="S1" position="float" orientation="portrait" xlink:type="simple"><object-id content-type="doi" xlink:type="simple">10.3897/phytokeys.273.180869.suppl1</object-id><object-id content-type="arpha" xlink:type="simple">4E479D81-1278-52EF-8899-3E8A5B2E9C54</object-id><label>Supplementary material 1</label><caption><p>Supplementary tables and figures</p></caption><ext-link xlink:type="simple" ext-link-type="doi" xlink:href="10.3897/phytokeys.273.180869.suppl1">https://doi.org/10.3897/phytokeys.273.180869.suppl1</ext-link><statement content-type="dataType"><label>Data type</label><p>zip</p></statement><statement content-type="notes"><label>Explanation note</label><p><bold>table S1</bold>. Revised herbarium material.csv: Herbarium specimens (N=71) metadata included in this study. This file is based on the <abbrev xlink:title="Global Biodiversity Information Facility" id="ABBRID0EMJBI" xlink:type="simple">GBIF</abbrev> download (<ext-link xlink:type="simple" xlink:href="10.15468/DL.USZHJM" ext-link-type="doi">https://doi.org/10.15468/DL.USZHJM</ext-link>). <bold>table S2</bold>. SpeciesDelimitationAnalyser result.csv: Species delimitation results from SpeciesDelimitationAnalyser. <bold>fig. S1</bold>. single_locus_trees: Maximum-likelihood (IQ-Tree) trees inferred from the <abbrev xlink:title="internal transcribed spacer" id="ABBRID0EZJBI" xlink:type="simple">ITS</abbrev>, trnS-G, trnL-F, rbcL, and trnH-psbA markers, showing the <tp:taxon-name><tp:taxon-name-part taxon-name-part-type="genus" reg="Lathyrus">Lathyrus</tp:taxon-name-part></tp:taxon-name> indet. clade. UF bootstrap values (≥90%) are indicated at each branch. Meise Botanic Garden herbarium barcodes (<abbrev xlink:title="Botanic Garden" id="ABBRID0EDKBI" xlink:type="simple">BR</abbrev>) are indicated before the taxon names. <bold>fig. S2</bold>. Jaccard_Inversed_genetic_distance_heatmap_annot.svg: Matrix of inverse Jaccard distances calculated from haplotype calls. Haplotype frequencies were first discretized into dominant presence/absence calls (0 or 1) using a frequency bound interval of 20%. Based on these discrete haplotype calls, pairwise Jaccard similarity coefficients (J) were computed following <xref ref-type="bibr" rid="B14">Jaccard (1912)</xref>. The resulting matrix reflects haplotype composition similarity across samples. <bold>fig. S3</bold>. SNAPP.png: Species tree inferred using SNAPP v1.6.1 in BEAST v2.7.7. Branch support is indicated by posterior probability values. <bold>references.bib</bold>: A BiBTex file containing all the references used in the study.</p></statement><media xlink:href="phytokeys-273-255_article-180869__-s001.zip" mimetype="application" mime-subtype="x-zip-compressed" position="float" orientation="portrait" id="oo_1603963.zip" xlink:type="simple"><uri content-type="original_file" xlink:type="simple">https://binary.pensoft.net/file/1603963</uri></media><permissions><license xlink:type="simple"><license-p>This dataset is made available under the Open Database License (<ext-link ext-link-type="uri" xlink:href="http://opendatacommons.org/licenses/odbl/1.0/" xlink:type="simple">http://opendatacommons.org/licenses/odbl/1.0/</ext-link>). The Open Database License (ODbL) is a license agreement intended to allow users to freely share, modify, and use this Dataset while maintaining this same freedom for others, provided that the original source and author(s) are credited.</license-p></license></permissions><attrib specific-use="authors"> Filip Verloove, Sander de Backer, Yves Bawin, Quentin Groom, Frederik Leliaert, Sofie Meeus, Steven B. Janssens</attrib></supplementary-material></tp:treatment-sec><ref-list><ref id="B28"><mixed-citation xmlns:xlink="http://www.w3.org/1999/xlink" xlink:type="simple">McNeill J (2014) Holotype specimens and type citations: General issues. Taxon 63(5): 1112–1119. <ext-link xlink:type="simple" xlink:href="10.12705/635.7" ext-link-type="doi">https://doi.org/10.12705/635.7</ext-link></mixed-citation></ref><ref id="B47"><mixed-citation xmlns:xlink="http://www.w3.org/1999/xlink" xlink:type="simple">Verloove F, de Backer S, Bawin Y, Groom Q, Leliaert F, Meeus S, Janssens S, Baert W, Mertens A (2025) Supplementary material to a study on the reinstatement of the species <italic><tp:taxon-name><tp:taxon-name-part taxon-name-part-type="genus">Lathyrus</tp:taxon-name-part> <tp:taxon-name-part taxon-name-part-type="species">platyphyllos</tp:taxon-name-part></tp:taxon-name></italic>. Zenodo. <ext-link xlink:type="simple" xlink:href="10.5281/zenodo.18962465" ext-link-type="doi">https://doi.org/10.5281/zenodo.18962465</ext-link></mixed-citation></ref><ref id="B14"><mixed-citation xmlns:xlink="http://www.w3.org/1999/xlink" xlink:type="simple">Jaccard P (1912) The distribution of the flora in the Alpine zone. New Phytologist 11: 37–50. <ext-link xlink:type="simple" xlink:href="10.1111/j.1469-8137.1912.tb05611.x" ext-link-type="doi">https://doi.org/10.1111/j.1469-8137.1912.tb05611.x</ext-link></mixed-citation></ref><ref id="B23"><mixed-citation xmlns:xlink="http://www.w3.org/1999/xlink" xlink:type="simple">Koch WDJ (1843) Synopsis florae Germanicae et Helveticae (2<sup>nd</sup>, pars.1 ed.). Sumptibus Gebhardt et Reisland, Lipsiae, 452 pp.</mixed-citation></ref><ref id="B41"><mixed-citation xmlns:xlink="http://www.w3.org/1999/xlink" xlink:type="simple">Sell P, Murrell G (2009) 3 MIMOSACEAE – LENTIBULARIACEAE Flora of Great Britain and Ireland. Cambridge University Press, 595 pp.</mixed-citation></ref><ref id="B9"><mixed-citation xmlns:xlink="http://www.w3.org/1999/xlink" xlink:type="simple">Gams (1924) <italic><tp:taxon-name><tp:taxon-name-part taxon-name-part-type="genus">Lathyrus</tp:taxon-name-part></tp:taxon-name></italic> L. In: Gustav H (Ed.) Illustrierte Flora von Mittel-Europa. 3 Teil. <tp:taxon-name><tp:taxon-name-part taxon-name-part-type="class">Dicotyledones</tp:taxon-name-part></tp:taxon-name> (2. Teil). band. München: J. F. Lehmann Verlag, 1923–1924, 1572–1796. <ext-link xlink:type="simple" xlink:href="https://bibdigital.rjb.csic.es/idurl/1/16554" ext-link-type="uri">https://bibdigital.rjb.csic.es/idurl/1/16554</ext-link></mixed-citation></ref><ref id="B7"><mixed-citation xmlns:xlink="http://www.w3.org/1999/xlink" xlink:type="simple">Fiori A (1925) Nuova Flora Analitica D’italia, Contenente la Descrizione Delle Piante Vascolari Indigene Inselvatichite e Largamente Coltivate in Italia. Firenze, Tipografia di M. Ricci, 1923–29, 912 pp. <ext-link xlink:type="simple" xlink:href="10.5962/bhl.title.9998" ext-link-type="doi">https://doi.org/10.5962/bhl.title.9998</ext-link></mixed-citation></ref></ref-list></tp:taxon-treatment>
