# Supplementary material for: Morphological and genomic data from Belgian naturalised populations reinstate the enigmatic Lathyrus platyphyllos (Fabaceae) as a distinct European species
Source: PhytoKeys. 2026 Apr 23;273:255–79. doi: 10.3897/phytokeys.273.180869 (PMC13133675; doi:10.3897/phytokeys.273.180869)
Supplement: Supplementary material 1 — Supplementary tables and figures [file phytokeys-273-255_article-180869__-s001.zip]

Archive with 6 entries (6 files):
- Fig_S1_single_locus_trees.pdf
- Table S2_SpeciesDelimitationAnalyser result.csv
- references.bib
- Table S1_Revised herbarium material (1).csv
- Fig_S3_SNAPP (1).png
- Fig_S2_Jaccard_Inversed_genetic_distance_heatmap_annot.svg
