# Supplementary material for: Morphological and genomic data from Belgian naturalised populations reinstate the enigmatic Lathyrus platyphyllos (Fabaceae) as a distinct European species
Source: PhytoKeys. 2026 Apr 23;273:255–79. doi: 10.3897/phytokeys.273.180869 (PMC13133675; doi:10.3897/phytokeys.273.180869)
Supplement: Supplementary material 1 — Supplementary tables and figures [file phytokeys-273-255_article-180869__-s001.zip › Table S2_SpeciesDelimitationAnalyser result.csv]

count	fraction	similarity	nclusters	Lathyrus_sylvestris	Lathyrus_latifolius	Lathyrus_heterophyllus	Lathyrus_indet
9988	0,99870013	9988,0	4	1	2	3	4
13	0,00129987	13,0	3	3	1	3	2
