# Supplementary material for: Morphological and genomic data from Belgian naturalised populations reinstate the enigmatic Lathyrus platyphyllos (Fabaceae) as a distinct European species
Source: PhytoKeys. 2026 Apr 23;273:255–79. doi: 10.3897/phytokeys.273.180869 (PMC13133675; doi:10.3897/phytokeys.273.180869)
Supplement: Supplementary material 1 — Supplementary tables and figures [file phytokeys-273-255_article-180869__-s001.zip › references.bib]

@book{r_core_team_r_2024,
	address = {Vienna, Austria},
	title = {R: {A} {Language} and {Environment} for {Statistical} {Computing}},
	url = {https://www.R-project.org/},
	publisher = {R Foundation for Statistical Computing},
	author = {{R Core Team}},
	year = {2024},
}

@book{noauthor_notitle_nodate,
}

@article{bawin_molecular_2025,
	title = {A {Molecular} {Survey} of the {Occurrence} of {Coffee} {Berry} {Disease} {Resistant} {Coffee} {Cultivars} {Near} the {Wild} {Gene} {Pool} of {Arabica} {Coffee} in {Its} {Region} of {Origin} in {Southwest} {Ethiopia}},
	volume = {25},
	issn = {1755-098X, 1755-0998},
	url = {https://onlinelibrary.wiley.com/doi/10.1111/1755-0998.14085},
	doi = {10.1111/1755-0998.14085},
	abstract = {ABSTRACT
            
              Cultivation of crops close to their wild relatives may jeopardise the integrity of wild genetic resources. Detecting cultivars among wild plants is necessary to characterise crop‐wild gene flow, but can be challenging if cultivars and wild plants are phenotypically highly similar. Genomics tools can be used instead, but the selection of diagnostic loci for cultivar identification can be difficult if the wild and cultivated genepools are closely related. In Ethiopia, Arabica coffee cultivars resistant to coffee berry disease (CBD) occur near wild
              
                Coffea arabica
              
              plants and local landraces. However, the abundance and distribution of these cultivars across coffee sites remains unclear. Here, we present a new module of the SMAP package called SMAP
              relatedness pairwise
              to characterise pairwise genetic relationships between individuals based on haplotype calls and to identify diagnostic loci that distinguish (sets of) individuals from each other. Next, we estimate the relative abundance of CBD‐resistant cultivars across 60 Ethiopian Arabica coffee sites using a genome‐wide fingerprinting approach. We confirm the presence of these cultivars in around 75\% of the coffee sites with a high agreement between a field survey and our DNA fingerprinting approach. At least 20 out of 60 sites with supposedly wild
              
                C. arabica
              
              individuals contain signatures of the cultivated genepool. Overall, we conclude that CBD‐resistant cultivars are widespread in Ethiopian coffee sites. The development of SMAP
              relatedness pairwise
              opens opportunities to assess the distribution of coffee cultivars in other regions in Ethiopia and to apply similar screenings near wild relatives from other crops.},
	language = {en},
	number = {6},
	urldate = {2025-11-27},
	journal = {Molecular Ecology Resources},
	author = {Bawin, Yves and Zewdie, Beyene and Ayalew, Biruk and Roldán‐Ruiz, Isabel and Janssens, Steven B. and Tack, Ayco J. M. and Nemomissa, Sileshi and Tesfaye, Kassahun and Hylander, Kristoffer and Honnay, Olivier and Ruttink, Tom},
	month = aug,
	year = {2025},
	pages = {e14085},
}

@misc{rambaut_figtree_2018,
	title = {{FigTree}},
	url = {https://tree.bio.ed.ac.uk/software/figtree/},
	urldate = {2025-11-27},
	publisher = {Institute of Evolutionary Biology, University of Edinburgh.},
	author = {Rambaut, A.},
	year = {2018},
}

@article{schaefer_systematics_2012,
	title = {Systematics, biogeography, and character evolution of the legume tribe {Fabeae} with special focus on the middle-{Atlantic} island lineages},
	volume = {12},
	issn = {1471-2148},
	url = {http://bmcevolbiol.biomedcentral.com/articles/10.1186/1471-2148-12-250},
	doi = {10.1186/1471-2148-12-250},
	language = {en},
	number = {1},
	urldate = {2025-11-24},
	journal = {BMC Evolutionary Biology},
	author = {Schaefer, Hanno and Hechenleitner, Paulina and Santos-Guerra, Arnoldo and De Sequeira, Miguel Menezes and Pennington, R Toby and Kenicer, Gregory and Carine, Mark A},
	year = {2012},
	pages = {250},
}

@incollection{hegi_lathyrus_1924,
	series = {band},
	title = {Lathyrus {L}.},
	volume = {3},
	copyright = {Not provided. Contact Holding Institution to verify copyright status.},
	url = {https://www.biodiversitylibrary.org/item/258639},
	number = {4},
	booktitle = {Illustrierte {Flora} von {Mittel}-{Europa}.  3 {Teil}. {Dicotyledones} (2. {Teil})},
	publisher = {München : J. F. Lehmann Verlag, 1923-1924},
	author = {Gams},
	editor = {Hegi, Gustav, },
	year = {1924},
	pages = {1572--1796},
}

@incollection{fiori_nuova_1925,
	title = {Nuova flora analitica d'{Italia}, contenente la descrizione delle piante vascolari indigene inselvatichite e largamente coltivate in {Italia}},
	volume = {v.1 (1923-1925)},
	copyright = {NOT\_IN\_COPYRIGHT},
	url = {https://www.biodiversitylibrary.org/page/10576107},
	publisher = {Firenze, Tipografia di M. Ricci, 1923-29},
	author = {Fiori, Adriano},
	year = {1925},
	keywords = {Floras{\textbar}Italy{\textbar}Plants{\textbar}},
	pages = {912},
}

@article{kenicer_systematics_2005,
	title = {Systematics and biogeography of \textit{{Lathyrus}} ({Leguminosae}) based on internal transcribed spacer and {cpDNA} sequence data},
	volume = {92},
	copyright = {http://onlinelibrary.wiley.com/termsAndConditions\#vor},
	issn = {0002-9122, 1537-2197},
	url = {https://bsapubs.onlinelibrary.wiley.com/doi/10.3732/ajb.92.7.1199},
	doi = {10.3732/ajb.92.7.1199},
	abstract = {Lathyrus
              (Leguminosae; Papilionoideae) is the largest genus in tribe Fabeae and exhibits an intriguing extratropical distribution. We studied the systematics and biogeography of
              Lathyrus
              using sequence data, from accessions representing 53 species, for the internal transcribed spacer plus 5.8S‐coding region of nuclear ribosomal DNA as well as the
              trnL‐F
              and
              trnS‐G
              regions of chloroplast DNA. Our results generally supported recent morphology‐based classifications, resolving clades corresponding to sections
              Lathyrus
              and
              Lathyrostylis
              , but question the monophyly of the large, widespread section
              Orobus
              sensu Asmussen and Liston. Sections
              Orobus
              ,
              Aphaca
              , and
              Pratensis
              form a predominantly northern Eurasian–New World clade. Within this clade, the North American and eastern Eurasian species, including both Holarctic species (
              L. palustris
              and
              L. japonicus
              ), form a transberingian clade of relatively recent origin and diversification. The South American
              Notolathyrus
              group is distant from this transberingian lineage and should be reinstated as a distinct section within the northern Eurasian–New World clade. The
              Notolathyrus
              lineage reached the New World most probably through long‐distance dispersal from Eurasia. The remaining sections in the genus are centered on the Mediterranean region.},
	language = {en},
	number = {7},
	urldate = {2025-11-21},
	journal = {American Journal of Botany},
	author = {Kenicer, Gregory J. and Kajita, Tadashi and Pennington, R. Toby and Murata, Jin},
	month = jul,
	year = {2005},
	pages = {1199--1209},
}

@article{kenicer_632_2008,
	title = {632. {LATHYRUS} {HETEROPHYLLUS}: \textit{{Leguminosae}}},
	volume = {25},
	copyright = {http://onlinelibrary.wiley.com/termsAndConditions\#vor},
	issn = {1355-4905, 1467-8748},
	shorttitle = {632. {LATHYRUS} {HETEROPHYLLUS}},
	url = {https://onlinelibrary.wiley.com/doi/10.1111/j.1467-8748.2008.00636.x},
	doi = {10.1111/j.1467-8748.2008.00636.x},
	abstract = {Summary
              Lathyrus heterophyllus
              L., one of an interesting complex of perennial European peas is described and illustrated; its relations with these other members of the genus are discussed.},
	language = {en},
	number = {4},
	urldate = {2025-11-21},
	journal = {Curtis's Botanical Magazine},
	author = {Kenicer, Gregory and Norton, Sylvia},
	month = nov,
	year = {2008},
	pages = {317--324},
}

@misc{de_backer_agentschapplantentuinmeisevcffilter_2025,
	title = {{AgentschapPlantentuinMeise}/{vcfFilter}: {vcfFilter} v2025.11},
	copyright = {MIT License},
	shorttitle = {{AgentschapPlantentuinMeise}/{vcfFilter}},
	url = {https://zenodo.org/doi/10.5281/zenodo.17648191},
	abstract = {First GitHub release of the vcfFilter python script.

The script reads a VCF file (version 4 or later) and allows the user to apply certain quality filters.

Filters included: minimum mean read depth, minimum allele depth, minor allele frequency, minimum site quality, minimum genotype quality, completeness. Sites are automatically restricted to biallelic and non-variant sites are removed.},
	urldate = {2025-11-21},
	publisher = {Zenodo},
	author = {de Backer, Sander},
	month = nov,
	year = {2025},
	doi = {10.5281/ZENODO.17648191},
}

@article{zhang_astral-iii_2018,
	title = {{ASTRAL}-{III}: polynomial time species tree reconstruction from partially resolved gene trees},
	volume = {19},
	issn = {1471-2105},
	shorttitle = {{ASTRAL}-{III}},
	url = {https://doi.org/10.1186/s12859-018-2129-y},
	doi = {10.1186/s12859-018-2129-y},
	abstract = {Evolutionary histories can be discordant across the genome, and such discordances need to be considered in reconstructing the species phylogeny. ASTRAL is one of the leading methods for inferring species trees from gene trees while accounting for gene tree discordance. ASTRAL uses dynamic programming to search for the tree that shares the maximum number of quartet topologies with input gene trees, restricting itself to a predefined set of bipartitions.},
	number = {6},
	urldate = {2025-11-14},
	journal = {BMC Bioinformatics},
	author = {Zhang, Chao and Rabiee, Maryam and Sayyari, Erfan and Mirarab, Siavash},
	month = may,
	year = {2018},
	keywords = {ASTRAL, Incomplete lineage sorting, Phylogenomics},
	pages = {153},
}

@article{kalyaanamoorthy_modelfinder_2017,
	title = {{ModelFinder}: fast model selection for accurate phylogenetic estimates},
	volume = {14},
	copyright = {2017 Springer Nature America, Inc.},
	issn = {1548-7105},
	shorttitle = {{ModelFinder}},
	url = {https://www.nature.com/articles/nmeth.4285},
	doi = {10.1038/nmeth.4285},
	abstract = {ModelFinder is a fast model-selection method that greatly improves the accuracy of phylogenetic estimates.},
	language = {en},
	number = {6},
	urldate = {2025-11-14},
	journal = {Nature Methods},
	author = {Kalyaanamoorthy, Subha and Minh, Bui Quang and Wong, Thomas K. F. and von Haeseler, Arndt and Jermiin, Lars S.},
	month = jun,
	year = {2017},
	note = {Publisher: Nature Publishing Group},
	keywords = {Computational biology and bioinformatics, Evolution, Phylogeny},
	pages = {587--589},
}

@article{minh_iq-tree_2020,
	title = {{IQ}-{TREE} 2: {New} {Models} and {Efficient} {Methods} for {Phylogenetic} {Inference} in the {Genomic} {Era}},
	volume = {37},
	issn = {0737-4038},
	shorttitle = {{IQ}-{TREE} 2},
	url = {https://doi.org/10.1093/molbev/msaa015},
	doi = {10.1093/molbev/msaa015},
	abstract = {IQ-TREE (http://www.iqtree.org, last accessed February 6, 2020) is a user-friendly and widely used software package for phylogenetic inference using maximum likelihood. Since the release of version 1 in 2014, we have continuously expanded IQ-TREE to integrate a plethora of new models of sequence evolution and efficient computational approaches of phylogenetic inference to deal with genomic data. Here, we describe notable features of IQ-TREE version 2 and highlight the key advantages over other software.},
	number = {5},
	urldate = {2025-11-14},
	journal = {Molecular Biology and Evolution},
	author = {Minh, Bui Quang and Schmidt, Heiko A and Chernomor, Olga and Schrempf, Dominik and Woodhams, Michael D and von Haeseler, Arndt and Lanfear, Robert},
	month = may,
	year = {2020},
	pages = {1530--1534},
}

@article{stamatakis_rapid_2008,
	title = {A rapid bootstrap algorithm for the {RAxML} web servers},
	volume = {57},
	number = {5},
	journal = {Systematic biology},
	author = {Stamatakis, Alexandros and Hoover, Paul and Rougemont, Jacques},
	year = {2008},
	note = {Publisher: Taylor \& Francis},
	pages = {758--771},
}

@article{stamatakis_raxml_2014,
	title = {{RAxML} version 8: a tool for phylogenetic analysis and post-analysis of large phylogenies},
	volume = {30},
	issn = {1367-4803},
	shorttitle = {{RAxML} version 8},
	url = {https://doi.org/10.1093/bioinformatics/btu033},
	doi = {10.1093/bioinformatics/btu033},
	abstract = {Motivation: Phylogenies are increasingly used in all fields of medical and biological research. Moreover, because of the next-generation sequencing revolution, datasets used for conducting phylogenetic analyses grow at an unprecedented pace. RAxML (Randomized Axelerated Maximum Likelihood) is a popular program for phylogenetic analyses of large datasets under maximum likelihood. Since the last RAxML paper in 2006, it has been continuously maintained and extended to accommodate the increasingly growing input datasets and to serve the needs of the user community.Results: I present some of the most notable new features and extensions of RAxML, such as a substantial extension of substitution models and supported data types, the introduction of SSE3, AVX and AVX2 vector intrinsics, techniques for reducing the memory requirements of the code and a plethora of operations for conducting post-analyses on sets of trees. In addition, an up-to-date 50-page user manual covering all new RAxML options is available.Availability and implementation: The code is available under GNU GPL at https://github.com/stamatak/standard-RAxML.Contact:  alexandros.stamatakis@h-its.orgSupplementary information:  Supplementary data are available at Bioinformatics online.},
	number = {9},
	urldate = {2025-11-14},
	journal = {Bioinformatics},
	author = {Stamatakis, Alexandros},
	month = may,
	year = {2014},
	pages = {1312--1313},
}

@misc{noauthor_raxml_nodate,
	title = {{RAxML} version 8: a tool for phylogenetic analysis and post-analysis of large phylogenies {\textbar} {Bioinformatics} {\textbar} {Oxford} {Academic}},
	url = {https://academic.oup.com/bioinformatics/article/30/9/1312/238053},
	urldate = {2025-11-14},
}

@article{oksanen_vegan_2023,
	title = {vegan: {Community} {Ecology} {Package}. {R} package version 2.6-4. 2022},
	author = {Oksanen, Jari and Simpson, G and Blanchet, F and Kindt, Roeland and Legendre, Pierre and Minchin, P and O’hara, R and Solymos, Peter and Stevens, M and Szoecs, Eduard and {others}},
	year = {2023},
}

@misc{schaumont_stack_2022,
	title = {Stack {Mapping} {Anchor} {Points} ({SMAP}): a versatile suite of tools for read-backed haplotyping},
	copyright = {© 2022, Posted by Cold Spring Harbor Laboratory. This pre-print is available under a Creative Commons License (Attribution 4.0 International), CC BY 4.0, as described at http://creativecommons.org/licenses/by/4.0/},
	shorttitle = {Stack {Mapping} {Anchor} {Points} ({SMAP})},
	url = {https://www.biorxiv.org/content/10.1101/2022.03.10.483555v1},
	doi = {10.1101/2022.03.10.483555},
	abstract = {Here we present SMAP, a software package that implements a suite of computational tools to extract multi-allelic haplotypes using read-backed haplotyping. SMAP tools first perform accurate read processing and analyze read mapping distributions across sample sets. Then, two complementary modules can be invoked for haplotype calling: SMAP haplotype-sites combines known Single Nucleotide Polymorphisms (SNPs) and/or read mapping position polymorphisms (SMAPs) to reconstruct compressed, read-reference-encoded haplotype strings. In contrast, SMAP haplotype-window works independent of prior knowledge of polymorphisms, groups reads by locus, defines a window enclosed between two custom border sequences, and retains the entire corresponding DNA sequence as haplotype. Haplotype-window is, among many applications, especially useful for high-throughput CRISPR/Cas mutation screens. Either way, SMAP creates a single integrated haplotype call table across all loci and samples. SMAP haplotyping is extremely versatile and can be applied to highly multiplex amplicon sequencing (HiPlex), Shotgun (e.g. whole genome shotgun (WGS) sequencing, probe capture and RNA-Seq), or Genotyping-by-Sequencing (GBS) data; and to Illumina short reads, PacBio and MinION long reads. SMAP creates discrete genotype calls for individuals of any ploidy or quantitative haplotype frequency spectra for Pool-Seq data, and can scale from tens to thousands of loci and/or samples. SMAP, including the source code written in Python is available at https://gitlab.com/truttink/smap, and a detailed user manual and guidelines for accurate read processing is available at https://ngs-smap.readthedocs.io/, under the GNU Affero General Public License v3.0.},
	language = {en},
	urldate = {2025-11-14},
	publisher = {bioRxiv},
	author = {Schaumont, Dries and Veeckman, Elisabeth and Jeugt, Felix Van der and Haegeman, Annelies and Glabeke, Sabine van and Bawin, Yves and Lukasiewicz, Joanna and Blugeon, Sebastien and Barre, Philippe and Leyva-Pérez, Maria de la O. and Byrne, Stephen and Dawyndt, Peter and Ruttink, Tom},
	month = mar,
	year = {2022},
	note = {Pages: 2022.03.10.483555
Section: New Results},
}

@article{jaccard_distribution_1912,
	title = {The {Distribution} of the {Flora} in the {Alpine} {Zone}.},
	volume = {11},
	issn = {1469-8137},
	url = {https://onlinelibrary.wiley.com/doi/abs/10.1111/j.1469-8137.1912.tb05611.x},
	doi = {10.1111/j.1469-8137.1912.tb05611.x},
	language = {en},
	number = {2},
	urldate = {2025-11-14},
	journal = {New Phytologist},
	author = {Jaccard, Paul},
	year = {1912},
	note = {\_eprint: https://nph.onlinelibrary.wiley.com/doi/pdf/10.1111/j.1469-8137.1912.tb05611.x},
	pages = {37--50},
}

@misc{schaumont_gbprocess_2024,
	title = {{GBprocesS}: {Genotyping}-by-{Sequencing} {Data} {Processing} {Toolkit}},
	url = {https://gitlab.com/dschaumont/GBprocesS},
	author = {Schaumont, Dries},
	year = {2024},
}

@incollection{white_amplification_1990,
	title = {Amplification and {Direct} {Sequencing} of {Fungal} {Ribosomal} {RNA} {Genes} for {Phylogenetics}},
	volume = {31},
	booktitle = {Pcr {Protocols}: a {Guide} to {Methods} and {Applications},},
	publisher = {Academic Press, San Diego, California, USA.},
	author = {White, T and Bruns, Tom and Lee, Steven and Taylor, John},
	editor = {Innis, M and Gelfand, D and Sninsky, John and White, T},
	year = {1990},
	note = {Journal Abbreviation: Pcr Protocols: a Guide to Methods and Applications,},
	pages = {315--322},
}

@article{savolainen_phylogeny_2000,
	title = {Phylogeny of the {Eudicots}: {A} {Nearly} {Complete} {Familial} {Analysis} {Based} on {rbcL} {Gene} {Sequences}},
	volume = {55},
	issn = {0075-5974},
	shorttitle = {Phylogeny of the {Eudicots}},
	url = {https://www.jstor.org/stable/4115644},
	doi = {10.2307/4115644},
	abstract = {A phylogenetic analysis of 589 plastid rbcL gene sequences representing nearly all eudicot families (a total of 308 families; seven photosynthetic and four parasitic families are missing) was performed, and bootstrap re-sampling was used to assess support for clades. Based on these data, the ordinal classification of eudicots is revised following the previous classification of angiosperms by the Angiosperm Phylogeny Group (APG). Putative additional orders are discussed (e.g. Dilleniales, Escalloniales, Vitales), and several additional families are assigned to orders for future updates of the APG classification. The use of rbcL alone in such a large matrix was found to be practical in discovering and providing bootstrap support for most orders. Combination of these data with other matrices for the rest of the angiosperms should provide the framework for a complete phylogeny to be used in macro-evolutionary studies.},
	number = {2},
	urldate = {2025-11-14},
	journal = {Kew Bulletin},
	author = {Savolainen, V. and Fay, M. F. and Albach, D. C. and Backlund, A. and Bank, M. van der and Cameron, K. M. and Johnson, S. A. and Lledó, M. D. and Pintaud, J. -C. and Powell, M. and Sheahan, M. C. and Soltis, D. E. and Soltis, P. S. and Weston, P. and Whitten, W. M. and Wurdack, K. J. and Chase, M. W.},
	year = {2000},
	note = {Publisher: [Springer, Royal Botanic Gardens, Kew]},
	pages = {257--309},
}

@article{hamilton_four_1999,
	title = {Four primer pairs for the amplification of chloroplast intergenic regions with intraspecific variation},
	volume = {8},
	issn = {1365-294X},
	language = {eng},
	number = {3},
	journal = {Molecular Ecology},
	author = {Hamilton, M. B.},
	month = mar,
	year = {1999},
	pmid = {10199016},
	pages = {521--523},
}

@article{meise_botanic_garden_meise_2024,
	title = {Meise {Botanic} {Garden} {Herbarium} ({BR}) {Version} 1.35. {Meise} {Botanic} {Garden}. {Occurrence} dataset.},
	copyright = {http://creativecommons.org/licenses/by/4.0/legalcode},
	url = {https://www.gbif.org/dataset/b740eaa0-0679-41dc-acb7-990d562dfa37},
	doi = {10.15468/wrthhx},
	abstract = {Meise Botanic Garden (MeiseBG) has a history that goes back to 1796. Today, it is an internationally recognized botanic garden in a park of 92 hectares, and a centre of excellence for plant biodiversity research. MeiseBG houses the 15th largest herbarium in the world, holding 4 million preserved specimens, a comprehensive botanical library, a seed bank and a living plant collection with 25,000 accessions of plants from around the world. Research focuses on plant, algal and fungal taxonomy, evolution, biodiversity conservation, ecosystems and ethnobotany. The preserved collections (including th…},
	language = {eng},
	urldate = {2024-09-24},
	author = {Meise Botanic Garden},
	year = {2024},
}

@article{noauthor_meise_nodate,
	title = {Meise {Botanic} {Garden} {Herbarium} ({BR})},
	copyright = {http://creativecommons.org/licenses/by/4.0/legalcode},
	url = {https://www.gbif.org/dataset/b740eaa0-0679-41dc-acb7-990d562dfa37},
	doi = {10.15468/wrthhx},
	abstract = {Meise Botanic Garden (MeiseBG) has a history that goes back to 1796. Today, it is an internationally recognized botanic garden in a park of 92 hectares, and a centre of excellence for plant biodiversity research. MeiseBG houses the 15th largest herbarium in the world, holding 4 million preserved specimens, a comprehensive botanical library, a seed bank and a living plant collection with 25,000 accessions of plants from around the world. Research focuses on plant, algal and fungal taxonomy, evolution, biodiversity conservation, ecosystems and ethnobotany. The preserved collections (including th…},
	language = {eng},
	urldate = {2025-11-14},
}

@misc{powo_plants_2024,
	title = {Plants of the {World} {Online}. {Royal} {Botanic} {Gardens} {Kew}. {Available} online at: (accessed 20 {September} 2024).},
	url = {https://powo.science.kew.org/},
	urldate = {2024-09-20},
	journal = {POWO},
	author = {POWO},
	year = {2024},
}

@book{koch_synopsis_1843,
	edition = {2, pars.1},
	title = {Synopsis florae {Germanicae} et {Helveticae}},
	publisher = {Sumptibus Gebhardt et Reisland, Lipsiae},
	author = {Koch, W.D.J.},
	year = {1843},
}

@book{stace_new_2019,
	edition = {Z},
	title = {New {Flora} of the {British} {Isles}},
	abstract = {New Flora of the British Isles},
	language = {en},
	publisher = {C \& M Floristics, Middlewood Green, Suffolk},
	author = {Stace, C.},
	year = {2019},
}

@article{melderis_plant_1957,
	title = {Plant {Notes}: 178/2(2)b. {Lathyrus} heterophyllus var. unijugus},
	volume = {2},
	journal = {Proceedings of the Botanical Society of the British Isles},
	author = {Melderis, A},
	year = {1957},
	pages = {238--240},
}

@article{ginzberger_uber_1896,
	title = {Über einige {Lathyrus}-{Arten} aus der {Section} {Eulathyrus} und ihre geographische {Verbreitung}},
	volume = {105},
	url = {https://zenodo.org/records/16308042},
	doi = {10.5281/zenodo.16308042},
	abstract = {(Uploaded by Plazi from the Biodiversity Heritage Library) No abstract provided.},
	urldate = {2025-11-14},
	journal = {Sitzungsberichte},
	author = {Ginzberger, August},
	year = {1896},
	keywords = {BHL-Corpus, Biodiversity, Source: BHL, Source: Biodiversity Heritage Library, Source: https://biodiversitylibrary.org},
	pages = {281--352},
}

@article{valero_discriminant_1991,
	title = {Discriminant alleles and discriminant analysis: efficient characters to separate closely related species: the example of {Lathyrus} latifolius {L}. and {Lathyrus} sylvestris {L}. ({Leguminosae})},
	volume = {107},
	issn = {0024-4074},
	shorttitle = {Discriminant alleles and discriminant analysis},
	url = {https://doi.org/10.1111/j.1095-8339.1991.tb00221.x},
	doi = {10.1111/j.1095-8339.1991.tb00221.x},
	abstract = {Two species of Lathyrus (L. latifolius and L. sylvestris) were compared using allozymes and quantitative vegetative and reproductive traits. The variation in these characters was analysed in several populations of the two species located in south-western, central and northern France. In a site where the two species are syrapatric, intermediate plants are described. The two species can be identified by discriminant alleles. The genetic structure observed for intermediate plants in the zone of sympatry indicates, paradoxically, the occurrence of a strong reproductive barrier between the two species. The discriminant analysis performed on the quantitative traits readily distinguishes the two species and confirms the reproductive isolation between them. The quantitative character that best discriminates between the species is the number of ovules per ovary, a variable which has non-overlapping distributions in the two species. We discuss how this character, usually ignored, may be better for distinguishing species than some traditionally used reproductive traits such as the number of seeds per fruit. The vegetative traits studied (e.g. degree and intensity of branching) also differ significantly between the two species. Divergent evolution of these traits in the two species is discussed in relation to differences in the original habitats of the two species.},
	number = {2},
	urldate = {2025-11-14},
	journal = {Botanical Journal of the Linnean Society},
	author = {Valero, Myriam and Hossaert-McKey, Martine},
	month = oct,
	year = {1991},
	pages = {139--161},
}

@article{kenicer_632_2008-1,
	title = {632. {Lathyrus} {Heterophyllus}},
	volume = {25},
	copyright = {© The Board of Trustees of the Royal Botanic Gardens, Kew 2008},
	issn = {1467-8748},
	url = {https://onlinelibrary.wiley.com/doi/abs/10.1111/j.1467-8748.2008.00636.x},
	doi = {10.1111/j.1467-8748.2008.00636.x},
	abstract = {Lathyrus heterophyllus L., one of an interesting complex of perennial European peas is described and illustrated; its relations with these other members of the genus are discussed.},
	language = {en},
	number = {4},
	urldate = {2025-11-14},
	journal = {Curtis's Botanical Magazine},
	author = {Kenicer, Gregory and Norton, Sylvia},
	year = {2008},
	note = {\_eprint: https://onlinelibrary.wiley.com/doi/pdf/10.1111/j.1467-8748.2008.00636.x},
	pages = {317--324},
}

@book{verloove_catalogue_2006,
	series = {Scripta {Botanica} {Belgica}},
	title = {Catalogue of neophytes in {Belgium} (1800-2005)},
	volume = {39},
	isbn = {90-72619-71-4},
	publisher = {National Botanic Garden (Belgium), Meise},
	author = {Verloove, Filip},
	year = {2006},
}

@incollection{lawalree_papilionaceae_1963,
	title = {Papilionaceae},
	volume = {4},
	copyright = {free},
	url = {https://www.persee.fr/doc/linly_0366-1326_1952_num_21_3_7477_t1_0080_0000_4},
	language = {fre},
	urldate = {2025-11-14},
	booktitle = {Flore générale de {Belgique}. — {Ptéridophytes}},
	publisher = {Jardin Botanique de l’Etat, Bruxelles},
	author = {Lawalrée, André},
	editor = {Robyns, W},
	year = {1963},
	note = {Publisher: Persée - Portail des revues scientifiques en SHS},
	pages = {135--228},
}

@book{verloove_nouvelle_2024,
	edition = {7},
	title = {Nouvelle {Flore} de la {Belgique}, du {Grand}-{Duché} de {Luxembourg}, du {Nord} de la {France} et des {Régions} voisines},
	isbn = {978-90-72619-05-1},
	url = {https://leclub-biotope.com/fr/librairie-naturaliste/2394-nouvelle-flore-de-la-belgique-du-grand-duche-de-luxembourg-du-nord-de-la-france-et-des-regions-voisines},
	abstract = {La flore couvre aujourd'hui 2 781 taxons et constitue l'ouvrage floristique le plus complet et le plus scientifiquement fondé disponible pour nos régions.},
	language = {fr},
	urldate = {2025-11-14},
	publisher = {Jardin botanique de Meise},
	author = {Verloove, Filip and Van Rossum, Fabienne},
	month = mar,
	year = {2024},
}

@misc{gbiforg_gbif_2025,
	title = {{GBIF} {Occurrence} {Download}},
	copyright = {Creative Commons Attribution Non Commercial 4.0 International},
	url = {https://www.gbif.org/occurrence/download/0031009-251025141854904},
	author = {{GBIF.org}},
	month = nov,
	year = {2025},
	doi = {10.15468/DL.USZHJM},
	keywords = {GBIF, biodiversity, species occurrences},
}

@misc{gbiforg_user_occurrence_2025,
	title = {Occurrence {Download}},
	copyright = {Creative Commons Attribution Non Commercial 4.0 International},
	url = {https://www.gbif.org/occurrence/download/0031009-251025141854904},
	doi = {10.15468/DL.USZHJM},
	abstract = {A dataset containing 64 species occurrences available in GBIF matching the query:
\{\vphantom{\}}
 "OccurrenceId" : [
 "is one of (http://www.botanicalcollections.be/specimen/BR0000011953074, http://www.botanicalcollections.be/specimen/BR0000011953876, http://www.botanicalcollections.be/specimen/BR0000021387562, http://www.botanicalcollections.be/specimen/BR0000025855289, http://www.botanicalcollections.be/specimen/BR0000011953548, http://www.botanicalcollections.be/specimen/BR0000021461798, http://www.botanicalcollections.be/specimen/BR0000012592579, http://www.botanicalcollections.be/specimen/BR0000014460593, http://www.botanicalcollections.be/specimen/BR0000015291936, http://www.botanicalcollections.be/specimen/BR0000021387388, http://www.botanicalcollections.be/specimen/BR0000029726080, http://www.botanicalcollections.be/specimen/BR0000029726066, http://www.botanicalcollections.be/specimen/BR0000029726806, http://www.botanicalcollections.be/specimen/BR0000029726851, http://www.botanicalcollections.be/specimen/BR0000029726820, http://www.botanicalcollections.be/specimen/BR0000010440988, http://www.botanicalcollections.be/specimen/BR0000021388859, http://www.botanicalcollections.be/specimen/BR0000012451654, http://www.botanicalcollections.be/specimen/BR0000012592753, http://www.botanicalcollections.be/specimen/BR0000025752830, http://www.botanicalcollections.be/specimen/BR0000029726073, http://www.botanicalcollections.be/specimen/BR0000015231444, http://www.botanicalcollections.be/specimen/BR0000029726813, http://www.botanicalcollections.be/specimen/BR0000029726837, http://www.botanicalcollections.be/specimen/BR0000029726844, http://www.botanicalcollections.be/specimen/BR0000029726790, http://www.botanicalcollections.be/specimen/BR0000015291929, http://www.botanicalcollections.be/specimen/BR0000015291943, http://www.botanicalcollections.be/specimen/BR0000015261885, http://www.botanicalcollections.be/specimen/BR0000021387395, http://www.botanicalcollections.be/specimen/BR0000021387401, http://www.botanicalcollections.be/specimen/BR0000012592654, http://www.botanicalcollections.be/specimen/BR0000021461781, http://www.botanicalcollections.be/specimen/BR0000021461798, http://www.botanicalcollections.be/specimen/BR0000011977735, http://www.botanicalcollections.be/specimen/BR0000012379729, http://www.botanicalcollections.be/specimen/BR0000012311132, http://www.botanicalcollections.be/specimen/BR0000009533141, http://www.botanicalcollections.be/specimen/BR0000005655649, http://www.botanicalcollections.be/specimen/BR0000012366026, http://www.botanicalcollections.be/specimen/BR0000021387548, http://www.botanicalcollections.be/specimen/BR0000021387524, http://www.botanicalcollections.be/specimen/BR0000021387531, http://www.botanicalcollections.be/specimen/BR0000012363551, http://www.botanicalcollections.be/specimen/BR0000011953968, http://www.botanicalcollections.be/specimen/BR0000011953197, http://www.botanicalcollections.be/specimen/BR0000011952503, http://www.botanicalcollections.be/specimen/BR0000011567554, http://www.botanicalcollections.be/specimen/BR0000011317579, http://www.botanicalcollections.be/specimen/BR0000011953104, http://www.botanicalcollections.be/specimen/BR0000012365920, http://www.botanicalcollections.be/specimen/BR0000011960331, http://www.botanicalcollections.be/specimen/BR0000011952442, http://www.botanicalcollections.be/specimen/BR0000011953210, http://www.botanicalcollections.be/specimen/BR0000011286936, http://www.botanicalcollections.be/specimen/BR0000009533042, http://www.botanicalcollections.be/specimen/BR0000011952381, http://www.botanicalcollections.be/specimen/BR0000011567493, http://www.botanicalcollections.be/specimen/BR0000011563006, http://www.botanicalcollections.be/specimen/BR0000012364596, http://www.botanicalcollections.be/specimen/BR0000012104628, http://www.botanicalcollections.be/specimen/BR0000012363452, http://www.botanicalcollections.be/specimen/BR0000011567523, http://www.botanicalcollections.be/specimen/BR0000011038702, http://www.botanicalcollections.be/specimen/BR0000012435531, http://www.botanicalcollections.be/specimen/BR0000011039303, http://www.botanicalcollections.be/specimen/BR0000011038948, http://www.botanicalcollections.be/specimen/BR0000012104529, http://www.botanicalcollections.be/specimen/BR0000011038405, http://www.botanicalcollections.be/specimen/BR0000012416219, http://www.botanicalcollections.be/specimen/BR0000011038320, http://www.botanicalcollections.be/specimen/BR0000021388927)"
 ]
\vphantom{\{}\}

 The dataset includes 64 records from 1 constituent datasets; see https://api.gbif.org/v1/occurrence/download/0031009-251025141854904/datasets/export for details.
 
Data from some individual datasets included in this download may be licensed under less restrictive terms.},
	urldate = {2025-11-13},
	publisher = {The Global Biodiversity Information Facility},
	author = {{GBIF.org User}},
	year = {2025},
	note = {Artwork Size: 29875
Pages: 29875},
	keywords = {GBIF, biodiversity, species occurrences},
}

@article{bouckaert_beast_2014,
	title = {{BEAST} 2: {A} {Software} {Platform} for {Bayesian} {Evolutionary} {Analysis}},
	volume = {10},
	url = {https://doi.org/10.1371/journal.pcbi.1003537},
	doi = {10.1371/journal.pcbi.1003537},
	abstract = {We present a new open source, extensible and flexible software platform for Bayesian evolutionary analysis called BEAST 2. This software platform is a re-design of the popular BEAST 1 platform to correct structural deficiencies that became evident as the BEAST 1 software evolved. Key among those deficiencies was the lack of post-deployment extensibility. BEAST 2 now has a fully developed package management system that allows third party developers to write additional functionality that can be directly installed to the BEAST 2 analysis platform via a package manager without requiring a new software release of the platform. This package architecture is showcased with a number of recently published new models encompassing birth-death-sampling tree priors, phylodynamics and model averaging for substitution models and site partitioning. A second major improvement is the ability to read/write the entire state of the MCMC chain to/from disk allowing it to be easily shared between multiple instances of the BEAST software. This facilitates checkpointing and better support for multi-processor and high-end computing extensions. Finally, the functionality in new packages can be easily added to the user interface (BEAUti 2) by a simple XML template-based mechanism because BEAST 2 has been re-designed to provide greater integration between the analysis engine and the user interface so that, for example BEAST and BEAUti use exactly the same XML file format.},
	number = {4},
	journal = {PLOS Computational Biology},
	author = {Bouckaert, Remco and Heled, Joseph and Kühnert, Denise and Vaughan, Tim and Wu, Chieh-Hsi and Xie, Dong and Suchard, Marc A. and Rambaut, Andrew and Drummond, Alexei J.},
	month = apr,
	year = {2014},
	note = {Publisher: Public Library of Science},
	pages = {e1003537},
}

@misc{noauthor_beast_nodate,
	title = {{BEAST} 2: {A} {Software} {Platform} for {Bayesian} {Evolutionary} {Analysis} {\textbar} {PLOS} {Computational} {Biology}},
	url = {https://journals.plos.org/ploscompbiol/article?id=10.1371/journal.pcbi.1003537},
	urldate = {2025-11-13},
}

@article{bryant_inferring_2012,
	title = {Inferring {Species} {Trees} {Directly} from {Biallelic} {Genetic} {Markers}: {Bypassing} {Gene} {Trees} in a {Full} {Coalescent} {Analysis}},
	volume = {29},
	issn = {0737-4038},
	shorttitle = {Inferring {Species} {Trees} {Directly} from {Biallelic} {Genetic} {Markers}},
	url = {https://doi.org/10.1093/molbev/mss086},
	doi = {10.1093/molbev/mss086},
	abstract = {The multispecies coalescent provides an elegant theoretical framework for estimating species trees and species demographics from genetic markers. However, practical applications of the multispecies coalescent model are limited by the need to integrate or sample over all gene trees possible for each genetic marker. Here we describe a polynomial-time algorithm that computes the likelihood of a species tree directly from the markers under a finite-sites model of mutation effectively integrating over all possible gene trees. The method applies to independent (unlinked) biallelic markers such as well-spaced single nucleotide polymorphisms, and we have implemented it in SNAPP, a Markov chain Monte Carlo sampler for inferring species trees, divergence dates, and population sizes. We report results from simulation experiments and from an analysis of 1997 amplified fragment length polymorphism loci in 69 individuals sampled from six species of Ourisia (New Zealand native foxglove).},
	number = {8},
	urldate = {2025-11-13},
	journal = {Molecular Biology and Evolution},
	author = {Bryant, David and Bouckaert, Remco and Felsenstein, Joseph and Rosenberg, Noah A. and RoyChoudhury, Arindam},
	month = aug,
	year = {2012},
	pages = {1917--1932},
}

@article{mckenna_genome_2010,
	title = {The {Genome} {Analysis} {Toolkit}: {A} {MapReduce} framework for analyzing next-generation {DNA} sequencing data},
	volume = {20},
	issn = {1088-9051, 1549-5469},
	shorttitle = {The {Genome} {Analysis} {Toolkit}},
	url = {http://genome.cshlp.org/content/20/9/1297},
	doi = {10.1101/gr.107524.110},
	abstract = {Next-generation DNA sequencing (NGS) projects, such as the 1000 Genomes Project, are already revolutionizing our understanding of genetic variation among individuals. However, the massive data sets generated by NGS—the 1000 Genome pilot alone includes nearly five terabases—make writing feature-rich, efficient, and robust analysis tools difficult for even computationally sophisticated individuals. Indeed, many professionals are limited in the scope and the ease with which they can answer scientific questions by the complexity of accessing and manipulating the data produced by these machines. Here, we discuss our Genome Analysis Toolkit (GATK), a structured programming framework designed to ease the development of efficient and robust analysis tools for next-generation DNA sequencers using the functional programming philosophy of MapReduce. The GATK provides a small but rich set of data access patterns that encompass the majority of analysis tool needs. Separating specific analysis calculations from common data management infrastructure enables us to optimize the GATK framework for correctness, stability, and CPU and memory efficiency and to enable distributed and shared memory parallelization. We highlight the capabilities of the GATK by describing the implementation and application of robust, scale-tolerant tools like coverage calculators and single nucleotide polymorphism (SNP) calling. We conclude that the GATK programming framework enables developers and analysts to quickly and easily write efficient and robust NGS tools, many of which have already been incorporated into large-scale sequencing projects like the 1000 Genomes Project and The Cancer Genome Atlas.},
	language = {en},
	number = {9},
	urldate = {2025-11-13},
	journal = {Genome Research},
	author = {McKenna, Aaron and Hanna, Matthew and Banks, Eric and Sivachenko, Andrey and Cibulskis, Kristian and Kernytsky, Andrew and Garimella, Kiran and Altshuler, David and Gabriel, Stacey and Daly, Mark and DePristo, Mark A.},
	month = sep,
	year = {2010},
	pmid = {20644199},
	note = {Company: Cold Spring Harbor Laboratory Press
Distributor: Cold Spring Harbor Laboratory Press
Institution: Cold Spring Harbor Laboratory Press
Label: Cold Spring Harbor Laboratory Press
Publisher: Cold Spring Harbor Lab},
	pages = {1297--1303},
}

@article{a_genome_2010,
	title = {The {Genome} {Analysis} {Toolkit}: a {MapReduce} framework for analyzing next-generation {DNA} sequencing data},
	volume = {20},
	issn = {1549-5469},
	shorttitle = {The {Genome} {Analysis} {Toolkit}},
	url = {https://pubmed.ncbi.nlm.nih.gov/20644199/},
	doi = {10.1101/gr.107524.110},
	abstract = {Next-generation DNA sequencing (NGS) projects, such as the 1000 Genomes Project, are already revolutionizing our understanding of genetic variation among individuals. However, the massive data sets generated by NGS--the 1000 Genome pilot alone includes nearly five terabases--make writing feature-ric …},
	language = {en},
	number = {9},
	urldate = {2025-11-13},
	journal = {Genome research},
	author = {A, McKenna and M, Hanna and E, Banks and A, Sivachenko and K, Cibulskis and A, Kernytsky and K, Garimella and D, Altshuler and S, Gabriel and M, Daly and Ma, DePristo},
	month = sep,
	year = {2010},
	pmid = {20644199},
	note = {Publisher: Genome Res},
}

@misc{noauthor_picard_2019,
	title = {Picard toolkit},
	url = {https://broadinstitute.github.io/picard/},
	publisher = {Broad Institute},
	year = {2019},
	note = {Publication Title: Broad Institute, GitHub repository},
}

@article{li_fast_2009,
	title = {Fast and accurate short read alignment with {Burrows}-{Wheeler} transform},
	volume = {25},
	issn = {1367-4811},
	url = {https://pubmed.ncbi.nlm.nih.gov/19451168/},
	doi = {10.1093/bioinformatics/btp324},
	abstract = {http://maq.sourceforge.net.},
	language = {en},
	number = {14},
	urldate = {2025-11-13},
	journal = {Bioinformatics (Oxford, England)},
	author = {Li, H and Durbin, R},
	month = jul,
	year = {2009},
	pmid = {19451168},
	note = {Publisher: Bioinformatics},
}

@article{flood_draft_2022,
	title = {Draft genome of the aardaker ({Lathyrus} tuberosus {L}.), a tuberous legume},
	volume = {23},
	issn = {2730-6844},
	url = {https://doi.org/10.1186/s12863-022-01083-5},
	doi = {10.1186/s12863-022-01083-5},
	abstract = {Lathyrus tuberosus is a nitrogen-fixing member of the Fabaceae which forms protein-rich tubers. To aid future domestication programs for this legume plant and facilitate evolutionary studies of tuber formation, we have generated a draft genome assembly based on Pacific Biosciences sequence reads.},
	number = {1},
	urldate = {2025-11-13},
	journal = {BMC Genomic Data},
	author = {Flood, Pádraic J. and Nowrousian, Minou and Huettel, Bruno and Woehle, Christian and Becker, Kerstin and Wollenweber, Tassilo Erik and Begerow, Dominik and Grefen, Christopher},
	month = sep,
	year = {2022},
	keywords = {Fabaceae, Genome sequencing, Lathyrus tuberosus, PacBio sequencing, tuber formation},
	pages = {70},
}

@article{martin_cutadapt_2011,
	title = {Cutadapt removes adapter sequences from high-throughput sequencing reads},
	volume = {17},
	copyright = {Copyright (c)},
	issn = {2226-6089},
	url = {https://journal.embnet.org/index.php/embnetjournal/article/view/200},
	doi = {10.14806/ej.17.1.200},
	abstract = {When small RNA is sequenced on current sequencing machines, the resulting reads are usually longer than the RNA and therefore contain parts of the 3' adapter. That adapter must be found and removed error-tolerantly from each read before read mapping. Previous solutions are either hard to use or do not offer required features, in particular support for color space data. As an easy to use alternative, we developed the command-line tool cutadapt, which supports 454, Illumina and SOLiD (color space) data, offers two adapter trimming algorithms, and has other useful features. Cutadapt, including its MIT-licensed source code, is available for download at http://code.google.com/p/cutadapt/},
	language = {en},
	number = {1},
	urldate = {2025-11-13},
	journal = {EMBnet.journal},
	author = {Martin, Marcel},
	month = may,
	year = {2011},
	keywords = {adapter removal, microRNA, next generation sequencing, small RNA},
	pages = {10--12},
}

@misc{noauthor_babraham_nodate,
	title = {Babraham {Bioinformatics} - {Publicly} available projects},
	url = {https://www.bioinformatics.babraham.ac.uk/projects/},
	urldate = {2025-11-13},
}

@misc{noauthor_andrews_nodate,
	title = {Andrews, {S}. (2010) {FastQC} {A} {Quality} {Control} {Tool} for {High} {Throughput} {Sequence} {Data}. - {References} - {Scientific} {Research} {Publishing}},
	url = {https://www.scirp.org/reference/referencespapers?referenceid=2781642},
	urldate = {2025-11-13},
}

@article{kilian_diversity_2012,
	title = {Diversity arrays technology: a generic genome profiling technology on open platforms},
	volume = {888},
	issn = {1940-6029},
	shorttitle = {Diversity arrays technology},
	doi = {10.1007/978-1-61779-870-2_5},
	abstract = {In the last 20 years, we have observed an exponential growth of the DNA sequence data and simular increase in the volume of DNA polymorphism data generated by numerous molecular marker technologies. Most of the investment, and therefore progress, concentrated on human genome and genomes of selected model species. Diversity Arrays Technology (DArT), developed over a decade ago, was among the first "democratizing" genotyping technologies, as its performance was primarily driven by the level of DNA sequence variation in the species rather than by the level of financial investment. DArT also proved more robust to genome size and ploidy-level differences among approximately 60 organisms for which DArT was developed to date compared to other high-throughput genotyping technologies. The success of DArT in a number of organisms, including a wide range of "orphan crops," can be attributed to the simplicity of underlying concepts: DArT combines genome complexity reduction methods enriching for genic regions with a highly parallel assay readout on a number of "open-access" microarray platforms. The quantitative nature of the assay enabled a number of applications in which allelic frequencies can be estimated from DArT arrays. A typical DArT assay tests for polymorphism tens of thousands of genomic loci with the final number of markers reported (hundreds to thousands) reflecting the level of DNA sequence variation in the tested loci. Detailed DArT methods, protocols, and a range of their application examples as well as DArT's evolution path are presented.},
	language = {eng},
	journal = {Methods in Molecular Biology (Clifton, N.J.)},
	author = {Kilian, Andrzej and Wenzl, Peter and Huttner, Eric and Carling, Jason and Xia, Ling and Blois, Hélène and Caig, Vanessa and Heller-Uszynska, Katarzyna and Jaccoud, Damian and Hopper, Colleen and Aschenbrenner-Kilian, Malgorzata and Evers, Margaret and Peng, Kaiman and Cayla, Cyril and Hok, Puthick and Uszynski, Grzegorz},
	year = {2012},
	pmid = {22665276},
	keywords = {Alleles, Animals, Chromosome Mapping, Gene Frequency, Genetic Loci, Genome, Genome Size, Genomics, Genotype, Humans, Molecular Typing, Oligonucleotide Array Sequence Analysis, Plants, Polymorphism, Genetic, Software},
	pages = {67--89},
}

@incollection{soltis_assessing_1998,
	address = {Boston, MA},
	title = {Assessing {Congruence}: {Empirical} {Examples} from {Molecular} {Data}},
	isbn = {978-0-412-11131-0 978-1-4615-5419-6},
	shorttitle = {Assessing {Congruence}},
	url = {http://link.springer.com/10.1007/978-1-4615-5419-6_11},
	language = {en},
	urldate = {2025-11-13},
	booktitle = {Molecular {Systematics} of {Plants} {II}},
	publisher = {Springer US},
	author = {Johnson, Leigh A. and Soltis, Douglas E.},
	editor = {Soltis, Douglas E. and Soltis, Pamela S. and Doyle, Jeff J.},
	year = {1998},
	doi = {10.1007/978-1-4615-5419-6_11},
	pages = {297--348},
}

@article{katoh_mafft_2002,
	title = {{MAFFT}: a novel method for rapid multiple sequence alignment based on fast {Fourier} transform},
	volume = {30},
	issn = {1362-4962},
	shorttitle = {{MAFFT}},
	doi = {10.1093/nar/gkf436},
	abstract = {A multiple sequence alignment program, MAFFT, has been developed. The CPU time is drastically reduced as compared with existing methods. MAFFT includes two novel techniques. (i) Homo logous regions are rapidly identified by the fast Fourier transform (FFT), in which an amino acid sequence is converted to a sequence composed of volume and polarity values of each amino acid residue. (ii) We propose a simplified scoring system that performs well for reducing CPU time and increasing the accuracy of alignments even for sequences having large insertions or extensions as well as distantly related sequences of similar length. Two different heuristics, the progressive method (FFT-NS-2) and the iterative refinement method (FFT-NS-i), are implemented in MAFFT. The performances of FFT-NS-2 and FFT-NS-i were compared with other methods by computer simulations and benchmark tests; the CPU time of FFT-NS-2 is drastically reduced as compared with CLUSTALW with comparable accuracy. FFT-NS-i is over 100 times faster than T-COFFEE, when the number of input sequences exceeds 60, without sacrificing the accuracy.},
	language = {eng},
	number = {14},
	journal = {Nucleic Acids Research},
	author = {Katoh, Kazutaka and Misawa, Kazuharu and Kuma, Kei-ichi and Miyata, Takashi},
	month = jul,
	year = {2002},
	pmid = {12136088},
	pmcid = {PMC135756},
	keywords = {Computer Simulation, DNA-Directed RNA Polymerases, RNA, Ribosomal, Reproducibility of Results, Sequence Alignment, Software, Spectroscopy, Fourier Transform Infrared},
	pages = {3059--3066},
}

@article{taberlet_reliable_1996,
	title = {Reliable {Genotyping} of {Samples} with {Very} {Low} {DNA} {Quantities} {Using} {PCR}},
	volume = {24},
	issn = {0305-1048},
	url = {https://doi.org/10.1093/nar/24.16.3189},
	doi = {10.1093/nar/24.16.3189},
	abstract = {Our purpose was to identify an experimental procedure using PCR that provides a reliable genotype at a microsatellite locus using only a few picograms of template DNA. Under these circumstances, it is possible (i) that one allele of a heterozygous individual will not be detected and (ii) that PCR-generated alleles or ‘false alleles’ will arise. A mathematical model has been developed to account for stochastic events when pipetting template DNA in a very dilute DNA extract and computer simulations have been performed. Laboratory experiments were also carried out using DNA extracted from a bear feces sample to determine if experimental results correlate with the mathematical model. The results of 150 typing experiments are consistent with the proposed model. Based on this model and the level of observed false alleles, an experimental procedure using the multiple tubes approach is proposed to obtain reliable genotypes with a confidence level of 99\%. This multiple tubes procedure should be systematically used when genotyping nuclear loci of ancient or forensic samples, museum specimens and hair or feces of free ranging animals.},
	number = {16},
	urldate = {2025-11-13},
	journal = {Nucleic Acids Research},
	author = {Taberlet, Pierre and Griffin, Sally and Goossens, Benoît and Questiau, Sophie and Manceau, Valérie and Escaravage, Nathalie and Waits, Lisette P. and Bouvet, Jean},
	month = aug,
	year = {1996},
	pages = {3189--3194},
}

@article{doyle_rapid_1987,
	title = {A rapid {DNA} isolation procedure for small quantities of fresh leaf tissue},
	url = {https://worldveg.tind.io/record/33886},
	abstract = {Of the several rapid and inexpensive DNA isolation procedures that have been described recently, one of the most popular is that of Saghai-Maroof et ale (1984), a procedure using hexadecyltrimethylammonium bromide (CTAB) and lyophilized tissue.We here describe a simple modification of this procedure that has been found to be efficient for nucleic acid isolations from fresh leaf tissue, and which we have also used for dried herbarium specimens},
	language = {eng},
	urldate = {2025-11-13},
	journal = {PHYTOCHEMICAL BULLETIN},
	author = {Doyle, J. J. and Doyle, J. L.},
	year = {1987},
	keywords = {DNA, ISOLATION, NUCLEIC ACIDS, TISSUES},
}

@article{jones_algorithmic_2017,
	title = {Algorithmic improvements to species delimitation and phylogeny estimation under the multispecies coalescent},
	volume = {74},
	issn = {1432-1416},
	doi = {10.1007/s00285-016-1034-0},
	abstract = {The focus of this article is a Bayesian method for inferring both species delimitations and species trees under the multispecies coalescent model using molecular sequences from multiple loci. The species delimitation requires no a priori assignment of individuals to species, and no guide tree. The method is implemented in a package called STACEY for BEAST2, and is a extension of the author's DISSECT package. Here we demonstrate considerable efficiency improvements by using three new operators for sampling from the posterior using the Markov chain Monte Carlo algorithm, and by using a model for the population size parameters along the branches of the species tree which allows these parameters to be integrated out. The correctness of the moves is demonstrated by tests of the implementation. The practice of using a pipeline approach to species delimitation under the multispecies coalescent, has been shown to have major problems on simulated data (Olave et al. in Syst Biol 63:263-271. doi: 10.1093/sysbio/syt106 , 2014). The same simulated data set is used to demonstrate the accuracy and improved convergence of the present method. We also compare performance with *BEAST for a fixed delimitation analysis on a large data set, and again show improved convergence.},
	language = {eng},
	number = {1-2},
	journal = {Journal of Mathematical Biology},
	author = {Jones, Graham},
	month = jan,
	year = {2017},
	pmid = {27287395},
	keywords = {Algorithms, Bayes Theorem, Bayesian analysis, Classification, Computer Simulation, Markov Chains, Markov chain Monte Carlo, Models, Biological, Monte Carlo Method, Multispecies coalescent, Phylogeny, Species delimitation},
	pages = {447--467},
}

@article{jones_dissect_2015,
	title = {{DISSECT}: an assignment-free {Bayesian} discovery method for species delimitation under the multispecies coalescent},
	volume = {31},
	issn = {1367-4803},
	shorttitle = {{DISSECT}},
	url = {https://doi.org/10.1093/bioinformatics/btu770},
	doi = {10.1093/bioinformatics/btu770},
	abstract = {Motivation: The multispecies coalescent model provides a formal framework for the assignment of individual organisms to species, where the species are modeled as the branches of the sp tree. None of the available approaches so far have simultaneously co-estimated all the relevant parameters in the model, without restricting the parameter space by requiring a guide tree and/or prior assignment of individuals to clusters or species.Results: We present DISSECT, which explores the full space of possible clusterings of individuals and species tree topologies in a Bayesian framework. It uses an approximation to avoid the need for reversible-jump Markov Chain Monte Carlo, in the form of a prior that is a modification of the birth–death prior for the species tree. It incorporates a spike near zero in the density for node heights. The model has two extra parameters: one controls the degree of approximation and the second controls the prior distribution on the numbers of species. It is implemented as part of BEAST and requires only a few changes from a standard *BEAST analysis. The method is evaluated on simulated data and demonstrated on an empirical dataset. The method is shown to be insensitive to the degree of approximation, but quite sensitive to the second parameter, suggesting that large numbers of sequences are needed to draw firm conclusions.Availability and implementation: http://tree.bio.ed.ac.uk/software/beast/, http://www.indriid.com/dissectinbeast.html.Contact: bengt.oxelman@gu.se, www.indriid.comSupplementary information:  Supplementary data are available at Bioinformatics online.},
	number = {7},
	urldate = {2025-11-13},
	journal = {Bioinformatics},
	author = {Jones, Graham and Aydin, Zeynep and Oxelman, Bengt},
	month = apr,
	year = {2015},
	pages = {991--998},
}
