# Supplementary material for: Morphological and genomic data from Belgian naturalised populations reinstate the enigmatic Lathyrus platyphyllos (Fabaceae) as a distinct European species
Source: PhytoKeys. 2026 Apr 23;273:255–79. doi: 10.3897/phytokeys.273.180869 (PMC13133675; doi:10.3897/phytokeys.273.180869)
Supplement: Supplementary material 1 — Supplementary tables and figures [file phytokeys-273-255_article-180869__-s001.zip › Table S1_Revised herbarium material (1).csv]

Nr	gbifID	accessRights	bibliographicCitation	language	license	modified	publisher	references	rightsHolder	type	institutionID	collectionID	datasetID	institutionCode	collectionCode	datasetName	ownerInstitutionCode	basisOfRecord	informationWithheld	dataGeneralizations	dynamicProperties	occurrenceID	catalogNumber	recordNumber	recordedBy	recordedByID	individualCount	organismQuantity	organismQuantityType	sex	lifeStage	reproductiveCondition	caste	behavior	vitality	establishmentMeans	degreeOfEstablishment	pathway	georeferenceVerificationStatus	occurrenceStatus	preparations	disposition	associatedOccurrences	associatedReferences	associatedSequences	associatedTaxa	otherCatalogNumbers	occurrenceRemarks	organismID
1	4073180684				CC_BY_4_0	2022-12-25T00:00:00Z				PhysicalObject	http://biocol.org/urn:lsid:biocol.org:col:15605	gbif:ih:irn:124997		MeiseBG	BR			PRESERVED_SPECIMEN				http://www.botanicalcollections.be/specimen/BR0000029726837	BR0000029726837	23506	Lawalrée A.	http://viaf.org/viaf/111968476														PRESENT	HerbariumSheet
2	4073180678				CC_BY_4_0	2022-12-25T00:00:00Z				PhysicalObject	http://biocol.org/urn:lsid:biocol.org:col:15605	gbif:ih:irn:124997		MeiseBG	BR			PRESERVED_SPECIMEN				http://www.botanicalcollections.be/specimen/BR0000029726073	BR0000029726073	S.N.	Kurck C.C.G.															PRESENT	HerbariumSheet
3	4073113439				CC_BY_4_0	2022-12-25T00:00:00Z				PhysicalObject	http://biocol.org/urn:lsid:biocol.org:col:15605	gbif:ih:irn:124997		MeiseBG	BR			PRESERVED_SPECIMEN				http://www.botanicalcollections.be/specimen/BR0000029726066	BR0000029726066	S.N.	Ragnhild Nannfeldt															PRESENT	HerbariumSheet
4	4073096294				CC_BY_4_0	2022-12-25T00:00:00Z				PhysicalObject	http://biocol.org/urn:lsid:biocol.org:col:15605	gbif:ih:irn:124997		MeiseBG	BR			PRESERVED_SPECIMEN				http://www.botanicalcollections.be/specimen/BR0000029726851	BR0000029726851	662	Bruynseels G.															PRESENT	HerbariumSheet
5	4073019353				CC_BY_4_0	2022-12-25T00:00:00Z				PhysicalObject	http://biocol.org/urn:lsid:biocol.org:col:15605	gbif:ih:irn:124997		MeiseBG	BR			PRESERVED_SPECIMEN				http://www.botanicalcollections.be/specimen/BR0000029726806	BR0000029726806	13038	Greuter W.															PRESENT	HerbariumSheet
6	4073019352				CC_BY_4_0	2022-12-25T00:00:00Z				PhysicalObject	http://biocol.org/urn:lsid:biocol.org:col:15605	gbif:ih:irn:124997		MeiseBG	BR			PRESERVED_SPECIMEN				http://www.botanicalcollections.be/specimen/BR0000029726790	BR0000029726790	S.N.	Vanden Berghen C.	http://viaf.org/viaf/115629741														PRESENT	HerbariumSheet
7	4072688510				CC_BY_4_0	2022-12-25T00:00:00Z				PhysicalObject	http://biocol.org/urn:lsid:biocol.org:col:15605	gbif:ih:irn:124997		MeiseBG	BR			PRESERVED_SPECIMEN				http://www.botanicalcollections.be/specimen/BR0000029726813	BR0000029726813	S.N.	Collector unknown															PRESENT	HerbariumSheet
8	4072628474				CC_BY_4_0	2022-12-25T00:00:00Z				PhysicalObject	http://biocol.org/urn:lsid:biocol.org:col:15605	gbif:ih:irn:124997		MeiseBG	BR			PRESERVED_SPECIMEN				http://www.botanicalcollections.be/specimen/BR0000029726844	BR0000029726844	20022	Lawalrée A.	http://viaf.org/viaf/111968476														PRESENT	HerbariumSheet
9	4072628468				CC_BY_4_0	2022-12-25T00:00:00Z				PhysicalObject	http://biocol.org/urn:lsid:biocol.org:col:15605	gbif:ih:irn:124997		MeiseBG	BR			PRESERVED_SPECIMEN				http://www.botanicalcollections.be/specimen/BR0000029726080	BR0000029726080	S.N.	Sundin Torsten															PRESENT	HerbariumSheet
10	4072619759				CC_BY_4_0	2022-12-25T00:00:00Z				PhysicalObject	http://biocol.org/urn:lsid:biocol.org:col:15605	gbif:ih:irn:124997		MeiseBG	BR			PRESERVED_SPECIMEN				http://www.botanicalcollections.be/specimen/BR0000029726820	BR0000029726820	75.I.1076	Onraedt M.	http://www.ipni.org/ipni/idAuthorSearch.do?id=24349-1														PRESENT	HerbariumSheet
11	2595680310				CC_BY_4_0	2024-11-25T00:00:00Z				PhysicalObject	http://biocol.org/urn:lsid:biocol.org:col:15605	gbif:ih:irn:124997		MeiseBG	BR			PRESERVED_SPECIMEN				http://www.botanicalcollections.be/specimen/BR0000021461781	BR0000021461781	9073	Verloove F.	https://orcid.org/0000-0003-4144-2422														PRESENT	HerbariumSheet
12	2595658941				CC_BY_4_0	2024-11-25T00:00:00Z				PhysicalObject	http://biocol.org/urn:lsid:biocol.org:col:15605	gbif:ih:irn:124997		MeiseBG	BR			PRESERVED_SPECIMEN				http://www.botanicalcollections.be/specimen/BR0000021461798	BR0000021461798	9073	Verloove F.	https://orcid.org/0000-0003-4144-2422														PRESENT	HerbariumSheet
13	1840474146				CC_BY_4_0	2024-11-29T00:00:00Z				PhysicalObject	http://biocol.org/urn:lsid:biocol.org:col:15605	gbif:ih:irn:124997		MeiseBG	BR			PRESERVED_SPECIMEN				http://www.botanicalcollections.be/specimen/BR0000021387562	BR0000021387562	9597	Verloove F.	https://orcid.org/0000-0003-4144-2422														PRESENT	HerbariumSheet
14	1840474086				CC_BY_4_0	2024-11-29T00:00:00Z				PhysicalObject	http://biocol.org/urn:lsid:biocol.org:col:15605	gbif:ih:irn:124997		MeiseBG	BR			PRESERVED_SPECIMEN				http://www.botanicalcollections.be/specimen/BR0000021387548	BR0000021387548	12/B/47	Lambinon J.	http://viaf.org/viaf/69058321														PRESENT	HerbariumSheet
15	1840474055				CC_BY_4_0	2024-11-29T00:00:00Z				PhysicalObject	http://biocol.org/urn:lsid:biocol.org:col:15605	gbif:ih:irn:124997		MeiseBG	BR			PRESERVED_SPECIMEN				http://www.botanicalcollections.be/specimen/BR0000021387531	BR0000021387531	9866	Verloove F.	https://orcid.org/0000-0003-4144-2422														PRESENT	HerbariumSheet
16	1840474035				CC_BY_4_0	2024-11-29T00:00:00Z				PhysicalObject	http://biocol.org/urn:lsid:biocol.org:col:15605	gbif:ih:irn:124997		MeiseBG	BR			PRESERVED_SPECIMEN				http://www.botanicalcollections.be/specimen/BR0000021387524	BR0000021387524	9866	Verloove F.	https://orcid.org/0000-0003-4144-2422														PRESENT	HerbariumSheet
17	1840474027				CC_BY_4_0	2024-11-25T00:00:00Z				PhysicalObject	http://biocol.org/urn:lsid:biocol.org:col:15605	gbif:ih:irn:124997		MeiseBG	BR			PRESERVED_SPECIMEN				http://www.botanicalcollections.be/specimen/BR0000021388927	BR0000021388927	9867	Verloove F.	https://orcid.org/0000-0003-4144-2422														PRESENT	HerbariumSheet
18	1840473861				CC_BY_4_0	2024-11-25T00:00:00Z				PhysicalObject	http://biocol.org/urn:lsid:biocol.org:col:15605	gbif:ih:irn:124997		MeiseBG	BR			PRESERVED_SPECIMEN				http://www.botanicalcollections.be/specimen/BR0000021388859	BR0000021388859	8873	Verloove F.	https://orcid.org/0000-0003-4144-2422														PRESENT	HerbariumSheet
19	1840473630				CC_BY_4_0	2024-11-25T00:00:00Z				PhysicalObject	http://biocol.org/urn:lsid:biocol.org:col:15605	gbif:ih:irn:124997		MeiseBG	BR			PRESERVED_SPECIMEN				http://www.botanicalcollections.be/specimen/BR0000021387401	BR0000021387401	9864	Verloove F.	https://orcid.org/0000-0003-4144-2422														PRESENT	HerbariumSheet
20	1840473620				CC_BY_4_0	2024-11-25T00:00:00Z				PhysicalObject	http://biocol.org/urn:lsid:biocol.org:col:15605	gbif:ih:irn:124997		MeiseBG	BR			PRESERVED_SPECIMEN				http://www.botanicalcollections.be/specimen/BR0000021387395	BR0000021387395	9865	Verloove F.	https://orcid.org/0000-0003-4144-2422														PRESENT	HerbariumSheet
21	1840473596				CC_BY_4_0	2024-11-25T00:00:00Z				PhysicalObject	http://biocol.org/urn:lsid:biocol.org:col:15605	gbif:ih:irn:124997		MeiseBG	BR			PRESERVED_SPECIMEN				http://www.botanicalcollections.be/specimen/BR0000021387388	BR0000021387388	9224	Verloove F.	https://orcid.org/0000-0003-4144-2422														PRESENT	HerbariumSheet
22	1839955794				CC_BY_4_0	2024-11-25T00:00:00Z				PhysicalObject	http://biocol.org/urn:lsid:biocol.org:col:15605	gbif:ih:irn:124997		MeiseBG	BR			PRESERVED_SPECIMEN				http://www.botanicalcollections.be/specimen/BR0000014460593	BR0000014460593	S.N.	Barendse R.															PRESENT	HerbariumSheet
23	1839816351				CC_BY_4_0	2024-11-25T00:00:00Z				PhysicalObject	http://biocol.org/urn:lsid:biocol.org:col:15605	gbif:ih:irn:124997		MeiseBG	BR			PRESERVED_SPECIMEN				http://www.botanicalcollections.be/specimen/BR0000012592753	BR0000012592753	523/78	D'Hose R.	http://www.ipni.org/ipni/idAuthorSearch.do?id=17614-1														PRESENT	HerbariumSheet
24	1839816343				CC_BY_4_0	2024-11-25T00:00:00Z				PhysicalObject	http://biocol.org/urn:lsid:biocol.org:col:15605	gbif:ih:irn:124997		MeiseBG	BR			PRESERVED_SPECIMEN				http://www.botanicalcollections.be/specimen/BR0000012592579	BR0000012592579	S.N.	De Langhe J.E.	http://viaf.org/viaf/92023196														PRESENT	HerbariumSheet
25	1839816333				CC_BY_4_0	2024-11-25T00:00:00Z				PhysicalObject	http://biocol.org/urn:lsid:biocol.org:col:15605	gbif:ih:irn:124997		MeiseBG	BR			PRESERVED_SPECIMEN				http://www.botanicalcollections.be/specimen/BR0000012592654	BR0000012592654	522/78	D'Hose R.	http://www.ipni.org/ipni/idAuthorSearch.do?id=17614-1														PRESENT	HerbariumSheet
26	1839805266				CC_BY_4_0	2024-11-25T00:00:00Z				PhysicalObject	http://biocol.org/urn:lsid:biocol.org:col:15605	gbif:ih:irn:124997		MeiseBG	BR			PRESERVED_SPECIMEN				http://www.botanicalcollections.be/specimen/BR0000012451654	BR0000012451654	6563	Verloove F.	https://orcid.org/0000-0003-4144-2422														PRESENT	HerbariumSheet
27	1839804320				CC_BY_4_0	2024-11-25T00:00:00Z				PhysicalObject	http://biocol.org/urn:lsid:biocol.org:col:15605	gbif:ih:irn:124997		MeiseBG	BR			PRESERVED_SPECIMEN				http://www.botanicalcollections.be/specimen/BR0000012435531	BR0000012435531	523/78	D'Hose R.	http://www.ipni.org/ipni/idAuthorSearch.do?id=17614-1														PRESENT	HerbariumSheet
28	1839801999				CC_BY_4_0	2024-11-25T00:00:00Z				PhysicalObject	http://biocol.org/urn:lsid:biocol.org:col:15605	gbif:ih:irn:124997		MeiseBG	BR			PRESERVED_SPECIMEN				http://www.botanicalcollections.be/specimen/BR0000012416219	BR0000012416219	17071	Jacques E.															PRESENT	HerbariumSheet
29	1839798635				CC_BY_4_0	2024-11-29T00:00:00Z				PhysicalObject	http://biocol.org/urn:lsid:biocol.org:col:15605	gbif:ih:irn:124997		MeiseBG	BR			PRESERVED_SPECIMEN				http://www.botanicalcollections.be/specimen/BR0000012379729	BR0000012379729	18548	De Ruyver J.	http://www.wikidata.org/entity/Q62990243														PRESENT	HerbariumSheet
30	1839797431				CC_BY_4_0	2024-11-29T00:00:00Z				PhysicalObject	http://biocol.org/urn:lsid:biocol.org:col:15605	gbif:ih:irn:124997		MeiseBG	BR			PRESERVED_SPECIMEN				http://www.botanicalcollections.be/specimen/BR0000012365920	BR0000012365920	79 B 535	Duvigneaud J.	http://viaf.org/viaf/51826391														PRESENT	HerbariumSheet
31	1839797371				CC_BY_4_0	2024-11-25T00:00:00Z				PhysicalObject	http://biocol.org/urn:lsid:biocol.org:col:15605	gbif:ih:irn:124997		MeiseBG	BR			PRESERVED_SPECIMEN				http://www.botanicalcollections.be/specimen/BR0000012366026	BR0000012366026	S.N.	Saintenoy-Simon J.	http://www.wikidata.org/entity/Q62990304														PRESENT	HerbariumSheet
32	1839797216				CC_BY_4_0	2024-11-29T00:00:00Z				PhysicalObject	http://biocol.org/urn:lsid:biocol.org:col:15605	gbif:ih:irn:124997		MeiseBG	BR			PRESERVED_SPECIMEN				http://www.botanicalcollections.be/specimen/BR0000012364596	BR0000012364596	77/B/78	Lambinon J.	http://viaf.org/viaf/69058321														PRESENT	HerbariumSheet
33	1839797137				CC_BY_4_0	2024-11-25T00:00:00Z				PhysicalObject	http://biocol.org/urn:lsid:biocol.org:col:15605	gbif:ih:irn:124997		MeiseBG	BR			PRESERVED_SPECIMEN				http://www.botanicalcollections.be/specimen/BR0000012363452	BR0000012363452	84B415	Duvigneaud J.	http://viaf.org/viaf/51826391														PRESENT	HerbariumSheet
34	1839797067				CC_BY_4_0	2024-11-25T00:00:00Z				PhysicalObject	http://biocol.org/urn:lsid:biocol.org:col:15605	gbif:ih:irn:124997		MeiseBG	BR			PRESERVED_SPECIMEN				http://www.botanicalcollections.be/specimen/BR0000012363551	BR0000012363551	82B129	Duvigneaud J.	http://viaf.org/viaf/51826391														PRESENT	HerbariumSheet
35	1839792363				CC_BY_4_0	2024-11-29T00:00:00Z				PhysicalObject	http://biocol.org/urn:lsid:biocol.org:col:15605	gbif:ih:irn:124997		MeiseBG	BR			PRESERVED_SPECIMEN				http://www.botanicalcollections.be/specimen/BR0000012311132	BR0000012311132	1435	d'Ansembourg V.															PRESENT	HerbariumSheet
36	1839774681				CC_BY_4_0	2024-11-25T00:00:00Z				PhysicalObject	http://biocol.org/urn:lsid:biocol.org:col:15605	gbif:ih:irn:124997		MeiseBG	BR			PRESERVED_SPECIMEN				http://www.botanicalcollections.be/specimen/BR0000012104529	BR0000012104529	54.195	Cnops N.															PRESENT	HerbariumSheet
37	1839774671				CC_BY_4_0	2024-11-29T00:00:00Z				PhysicalObject	http://biocol.org/urn:lsid:biocol.org:col:15605	gbif:ih:irn:124997		MeiseBG	BR			PRESERVED_SPECIMEN				http://www.botanicalcollections.be/specimen/BR0000012104628	BR0000012104628	55.R2	Jans A.															PRESENT	HerbariumSheet
38	1839762265				CC_BY_4_0	2024-11-29T00:00:00Z				PhysicalObject	http://biocol.org/urn:lsid:biocol.org:col:15605	gbif:ih:irn:124997		MeiseBG	BR			PRESERVED_SPECIMEN				http://www.botanicalcollections.be/specimen/BR0000011977735	BR0000011977735																	PRESENT	HerbariumSheet
39	1839760455				CC_BY_4_0	2024-11-29T00:00:00Z				PhysicalObject	http://biocol.org/urn:lsid:biocol.org:col:15605	gbif:ih:irn:124997		MeiseBG	BR			PRESERVED_SPECIMEN				http://www.botanicalcollections.be/specimen/BR0000011960331	BR0000011960331	14279	Lawalrée A.	http://viaf.org/viaf/111968476														PRESENT	HerbariumSheet
40	1839759805				CC_BY_4_0	2024-11-29T00:00:00Z				PhysicalObject	http://biocol.org/urn:lsid:biocol.org:col:15605	gbif:ih:irn:124997		MeiseBG	BR			PRESERVED_SPECIMEN				http://www.botanicalcollections.be/specimen/BR0000011953548	BR0000011953548	S.N.	Legrain J.															PRESENT	HerbariumSheet
41	1839759779				CC_BY_4_0	2024-11-29T00:00:00Z				PhysicalObject	http://biocol.org/urn:lsid:biocol.org:col:15605	gbif:ih:irn:124997		MeiseBG	BR			PRESERVED_SPECIMEN				http://www.botanicalcollections.be/specimen/BR0000011953968	BR0000011953968	S.N.	André G.															PRESENT	HerbariumSheet
42	1839759765				CC_BY_4_0	2024-11-29T00:00:00Z				PhysicalObject	http://biocol.org/urn:lsid:biocol.org:col:15605	gbif:ih:irn:124997		MeiseBG	BR			PRESERVED_SPECIMEN				http://www.botanicalcollections.be/specimen/BR0000011953210	BR0000011953210	S.N.	Bastin B.															PRESENT	HerbariumSheet
43	1839759749				CC_BY_4_0	2024-11-29T00:00:00Z				PhysicalObject	http://biocol.org/urn:lsid:biocol.org:col:15605	gbif:ih:irn:124997		MeiseBG	BR			PRESERVED_SPECIMEN				http://www.botanicalcollections.be/specimen/BR0000011953104	BR0000011953104	1058	Loots J.															PRESENT	HerbariumSheet
44	1839759745				CC_BY_4_0	2024-11-29T00:00:00Z				PhysicalObject	http://biocol.org/urn:lsid:biocol.org:col:15605	gbif:ih:irn:124997		MeiseBG	BR			PRESERVED_SPECIMEN				http://www.botanicalcollections.be/specimen/BR0000011953197	BR0000011953197	S.N.	Michiels A.G.															PRESENT	HerbariumSheet
45	1839759741				CC_BY_4_0	2024-11-29T00:00:00Z				PhysicalObject	http://biocol.org/urn:lsid:biocol.org:col:15605	gbif:ih:irn:124997		MeiseBG	BR			PRESERVED_SPECIMEN				http://www.botanicalcollections.be/specimen/BR0000011953876	BR0000011953876	1103	Ruysseveldt H.	http://viaf.org/viaf/279939890														PRESENT	HerbariumSheet
46	1839759679				CC_BY_4_0	2024-11-25T00:00:00Z				PhysicalObject	http://biocol.org/urn:lsid:biocol.org:col:15605	gbif:ih:irn:124997		MeiseBG	BR			PRESERVED_SPECIMEN				http://www.botanicalcollections.be/specimen/BR0000011953074	BR0000011953074	170	Van den Haute J.															PRESENT	HerbariumSheet
47	1839759674				CC_BY_4_0	2024-11-29T00:00:00Z				PhysicalObject	http://biocol.org/urn:lsid:biocol.org:col:15605	gbif:ih:irn:124997		MeiseBG	BR			PRESERVED_SPECIMEN				http://www.botanicalcollections.be/specimen/BR0000011952381	BR0000011952381	384	Bruynseels G.															PRESENT	HerbariumSheet
48	1839759673				CC_BY_4_0	2024-11-29T00:00:00Z				PhysicalObject	http://biocol.org/urn:lsid:biocol.org:col:15605	gbif:ih:irn:124997		MeiseBG	BR			PRESERVED_SPECIMEN				http://www.botanicalcollections.be/specimen/BR0000011952442	BR0000011952442	14279	Lawalrée A.	http://viaf.org/viaf/111968476														PRESENT	HerbariumSheet
49	1839759635				CC_BY_4_0	2024-11-29T00:00:00Z				PhysicalObject	http://biocol.org/urn:lsid:biocol.org:col:15605	gbif:ih:irn:124997		MeiseBG	BR			PRESERVED_SPECIMEN				http://www.botanicalcollections.be/specimen/BR0000011952503	BR0000011952503	S.N.	Michiels É.	https://kiki.huh.harvard.edu/databases/botanist_search.php?mode=details&id=33026														PRESENT	HerbariumSheet
50	1839722189				CC_BY_4_0	2024-11-29T00:00:00Z				PhysicalObject	http://biocol.org/urn:lsid:biocol.org:col:15605	gbif:ih:irn:124997		MeiseBG	BR			PRESERVED_SPECIMEN				http://www.botanicalcollections.be/specimen/BR0000011567493	BR0000011567493	900709.6	Vannerom H.	https://kiki.huh.harvard.edu/databases/botanist_search.php?mode=details&id=42295														PRESENT	HerbariumSheet
51	1839722141				CC_BY_4_0	2024-11-29T00:00:00Z				PhysicalObject	http://biocol.org/urn:lsid:biocol.org:col:15605	gbif:ih:irn:124997		MeiseBG	BR			PRESERVED_SPECIMEN				http://www.botanicalcollections.be/specimen/BR0000011567523	BR0000011567523	3525	Robbrecht E.	http://viaf.org/viaf/236244692														PRESENT	HerbariumSheet
52	1839722084				CC_BY_4_0	2024-11-29T00:00:00Z				PhysicalObject	http://biocol.org/urn:lsid:biocol.org:col:15605	gbif:ih:irn:124997		MeiseBG	BR			PRESERVED_SPECIMEN				http://www.botanicalcollections.be/specimen/BR0000011567554	BR0000011567554	246	Verloove F.	https://orcid.org/0000-0003-4144-2422														PRESENT	HerbariumSheet
53	1839721638				CC_BY_4_0	2024-11-29T00:00:00Z				PhysicalObject	http://biocol.org/urn:lsid:biocol.org:col:15605	gbif:ih:irn:124997		MeiseBG	BR			PRESERVED_SPECIMEN				http://www.botanicalcollections.be/specimen/BR0000011563006	BR0000011563006	624	Robbrecht E.	http://viaf.org/viaf/236244692														PRESENT	HerbariumSheet
54	1839697912				CC_BY_4_0	2024-11-29T00:00:00Z				PhysicalObject	http://biocol.org/urn:lsid:biocol.org:col:15605	gbif:ih:irn:124997		MeiseBG	BR			PRESERVED_SPECIMEN				http://www.botanicalcollections.be/specimen/BR0000011317579	BR0000011317579	97/269	Lambinon J.	http://viaf.org/viaf/69058321														PRESENT	HerbariumSheet
55	1839694963				CC_BY_4_0	2024-11-29T00:00:00Z				PhysicalObject	http://biocol.org/urn:lsid:biocol.org:col:15605	gbif:ih:irn:124997		MeiseBG	BR			PRESERVED_SPECIMEN				http://www.botanicalcollections.be/specimen/BR0000011286936	BR0000011286936	68/55	Vervaene in A. Jans															PRESENT	HerbariumSheet
56	1839671166				CC_BY_4_0	2024-11-25T00:00:00Z				PhysicalObject	http://biocol.org/urn:lsid:biocol.org:col:15605	gbif:ih:irn:124997		MeiseBG	BR			PRESERVED_SPECIMEN				http://www.botanicalcollections.be/specimen/BR0000011039303	BR0000011039303	2784	Goetghebeur P.	https://orcid.org/0000-0002-4100-7140														PRESENT	HerbariumSheet
57	1839671134				CC_BY_4_0	2024-11-25T00:00:00Z				PhysicalObject	http://biocol.org/urn:lsid:biocol.org:col:15605	gbif:ih:irn:124997		MeiseBG	BR			PRESERVED_SPECIMEN				http://www.botanicalcollections.be/specimen/BR0000011038702	BR0000011038702	1500	Robbrecht E.	http://viaf.org/viaf/236244692														PRESENT	HerbariumSheet
58	1839671124				CC_BY_4_0	2024-11-25T00:00:00Z				PhysicalObject	http://biocol.org/urn:lsid:biocol.org:col:15605	gbif:ih:irn:124997		MeiseBG	BR			PRESERVED_SPECIMEN				http://www.botanicalcollections.be/specimen/BR0000011038948	BR0000011038948	G LLL /1282-1	Van Rompaey É.															PRESENT	HerbariumSheet
59	1839671059				CC_BY_4_0	2024-11-25T00:00:00Z				PhysicalObject	http://biocol.org/urn:lsid:biocol.org:col:15605	gbif:ih:irn:124997		MeiseBG	BR			PRESERVED_SPECIMEN				http://www.botanicalcollections.be/specimen/BR0000011038405	BR0000011038405	6845	Lawalrée A.	http://viaf.org/viaf/111968476														PRESENT	HerbariumSheet
60	1839670986				CC_BY_4_0	2024-11-25T00:00:00Z				PhysicalObject	http://biocol.org/urn:lsid:biocol.org:col:15605	gbif:ih:irn:124997		MeiseBG	BR			PRESERVED_SPECIMEN				http://www.botanicalcollections.be/specimen/BR0000011038320	BR0000011038320	3628	Geerinck-Coutrez D.															PRESENT	HerbariumSheet
61	1839616425				CC_BY_4_0	2024-11-25T00:00:00Z				PhysicalObject	http://biocol.org/urn:lsid:biocol.org:col:15605	gbif:ih:irn:124997		MeiseBG	BR			PRESERVED_SPECIMEN				http://www.botanicalcollections.be/specimen/BR0000010440988	BR0000010440988	9014	Vanhecke L.	http://viaf.org/viaf/45661711														PRESENT	HerbariumSheet
62	1839556059				CC_BY_4_0	2024-11-25T00:00:00Z				PhysicalObject	http://biocol.org/urn:lsid:biocol.org:col:15605	gbif:ih:irn:124997		MeiseBG	BR			PRESERVED_SPECIMEN				http://www.botanicalcollections.be/specimen/BR0000009533042	BR0000009533042	84/41	Depasse S.	http://www.wikidata.org/entity/Q62990311														PRESENT	HerbariumSheet
63	1839556020				CC_BY_4_0	2024-11-25T00:00:00Z				PhysicalObject	http://biocol.org/urn:lsid:biocol.org:col:15605	gbif:ih:irn:124997		MeiseBG	BR			PRESERVED_SPECIMEN				http://www.botanicalcollections.be/specimen/BR0000009533141	BR0000009533141	84/613	Depasse S.	http://www.wikidata.org/entity/Q62990311														PRESENT	HerbariumSheet
64	1839413499				CC_BY_4_0	2024-11-29T00:00:00Z				PhysicalObject	http://biocol.org/urn:lsid:biocol.org:col:15605	gbif:ih:irn:124997		MeiseBG	BR			PRESERVED_SPECIMEN				http://www.botanicalcollections.be/specimen/BR0000005655649	BR0000005655649	8250	Verloove F.	https://orcid.org/0000-0003-4144-2422														PRESENT	HerbariumSheet
65	NA																					http://www.botanicalcollections.be/specimen/BR0000025855289	BR0000025855289
66	NA																					http://www.botanicalcollections.be/specimen/BR0000015291936	BR0000015291936
67	NA																					http://www.botanicalcollections.be/specimen/BR0000025752830	BR0000025752830
68	NA																					http://www.botanicalcollections.be/specimen/BR0000015231444	BR0000015231444
69	NA																					http://www.botanicalcollections.be/specimen/BR0000015291929	BR0000015291929
70	NA																					http://www.botanicalcollections.be/specimen/BR0000015291943	BR0000015291943
71	NA																					http://www.botanicalcollections.be/specimen/BR0000015261885	BR0000015261885
[truncated: 177 more columns]
